# Supplementary material for: Meta-analyses of Culex blood-meals indicates strong regional effect on feeding patterns
Source: PLoS Negl Trop Dis. 2025 Jan 24;19(1):e0012245. doi: 10.1371/journal.pntd.0012245 (PMC11785302; doi:10.1371/journal.pntd.0012245)
Supplement: S1 Database — The columns of the table give the following details: PMID, title, Authors, First author, Journal/book, Publication year, DOI, Mosquito species, Mosquito location (country), Biogeographical realm, Host (to level described in literature), Host (major host group: amphibian, avian, human, non-human mammalian, and reptilian), Number of blood-meals, Total number of blood-meals (in that specific study), Collection method, Bloodmeal analysis method, Land use type (of where study was done), Indoor/outdoor collections, notes, land use simplified (land use categorized into one of six main categories). (XLSX) [file pntd.0012245.s001.xlsx]

## Sheet: Sheet1
PMID	Title	Authors	First Author	Journal/Book	Publication Year	DOI	Mosquito species	Mosquito location (Country)	Realm	Host (to level described in literature)	Host (major host groupings)	Number of bloodmeals	Total number of bloodmeals	Collection method	Bloodmeal analysis	Land use	Indoor/outdoor	Notes	Land use simplified
37513814	Analyses of Mosquito Species Composition, Blood-Feeding Habits and Infection with Insect-Specific Flaviviruses in Two Arid, Pastoralist-Dominated Counties in Kenya	Ogola EO, Bastos ADS, Rotich G, Kopp A, Slothouwer I, Omoga DCA, Sang R, Torto B, Junglen S, Tchouassi DP.	Ogola EO	Pathogens	2023	10.3390/pathogens12070967	Culex pipiens ns	Kenya	Afrotropical	Human	Human	6	20	Traps	PCR	Rural/Natural			Mixed
37513814	Analyses of Mosquito Species Composition, Blood-Feeding Habits and Infection with Insect-Specific Flaviviruses in Two Arid, Pastoralist-Dominated Counties in Kenya	Ogola EO, Bastos ADS, Rotich G, Kopp A, Slothouwer I, Omoga DCA, Sang R, Torto B, Junglen S, Tchouassi DP.	Ogola EO	Pathogens	2023	10.3390/pathogens12070967	Culex pipiens ns	Kenya	Afrotropical	Cattle	Non-human mammal	9	20	Traps	PCR	Rural/Natural			Mixed
37513814	Analyses of Mosquito Species Composition, Blood-Feeding Habits and Infection with Insect-Specific Flaviviruses in Two Arid, Pastoralist-Dominated Counties in Kenya	Ogola EO, Bastos ADS, Rotich G, Kopp A, Slothouwer I, Omoga DCA, Sang R, Torto B, Junglen S, Tchouassi DP.	Ogola EO	Pathogens	2023	10.3390/pathogens12070967	Culex pipiens ns	Kenya	Afrotropical	Sheep	Non-human mammal	1	20	Traps	PCR	Rural/Natural			Mixed
37513814	Analyses of Mosquito Species Composition, Blood-Feeding Habits and Infection with Insect-Specific Flaviviruses in Two Arid, Pastoralist-Dominated Counties in Kenya	Ogola EO, Bastos ADS, Rotich G, Kopp A, Slothouwer I, Omoga DCA, Sang R, Torto B, Junglen S, Tchouassi DP.	Ogola EO	Pathogens	2023	10.3390/pathogens12070967	Culex univitattus	Kenya	Afrotropical	Human	Human	1	6	Traps	PCR	Rural/Natural			Mixed
37513814	Analyses of Mosquito Species Composition, Blood-Feeding Habits and Infection with Insect-Specific Flaviviruses in Two Arid, Pastoralist-Dominated Counties in Kenya	Ogola EO, Bastos ADS, Rotich G, Kopp A, Slothouwer I, Omoga DCA, Sang R, Torto B, Junglen S, Tchouassi DP.	Ogola EO	Pathogens	2023	10.3390/pathogens12070967	Culex univitattus	Kenya	Afrotropical	Cattle	Non-human mammal	2	6	Traps	PCR	Rural/Natural			Mixed
37513814	Analyses of Mosquito Species Composition, Blood-Feeding Habits and Infection with Insect-Specific Flaviviruses in Two Arid, Pastoralist-Dominated Counties in Kenya	Ogola EO, Bastos ADS, Rotich G, Kopp A, Slothouwer I, Omoga DCA, Sang R, Torto B, Junglen S, Tchouassi DP.	Ogola EO	Pathogens	2023	10.3390/pathogens12070967	Culex univitattus	Kenya	Afrotropical	Bird	Avian	1	6	Traps	PCR	Rural/Natural			Mixed
37513814	Analyses of Mosquito Species Composition, Blood-Feeding Habits and Infection with Insect-Specific Flaviviruses in Two Arid, Pastoralist-Dominated Counties in Kenya	Ogola EO, Bastos ADS, Rotich G, Kopp A, Slothouwer I, Omoga DCA, Sang R, Torto B, Junglen S, Tchouassi DP.	Ogola EO	Pathogens	2023	10.3390/pathogens12070967	Culex univitattus	Kenya	Afrotropical	Buffalo	Non-human mammal	2	6	Traps	PCR	Rural/Natural			Mixed
37513814	Analyses of Mosquito Species Composition, Blood-Feeding Habits and Infection with Insect-Specific Flaviviruses in Two Arid, Pastoralist-Dominated Counties in Kenya	Ogola EO, Bastos ADS, Rotich G, Kopp A, Slothouwer I, Omoga DCA, Sang R, Torto B, Junglen S, Tchouassi DP.	Ogola EO	Pathogens	2023	10.3390/pathogens12070967	Culex pipiens ns	Kenya	Afrotropical	Human	Human	1	1	Traps	PCR	Rural/Natural			Mixed
37513814	Analyses of Mosquito Species Composition, Blood-Feeding Habits and Infection with Insect-Specific Flaviviruses in Two Arid, Pastoralist-Dominated Counties in Kenya	Ogola EO, Bastos ADS, Rotich G, Kopp A, Slothouwer I, Omoga DCA, Sang R, Torto B, Junglen S, Tchouassi DP.	Ogola EO	Pathogens	2023	10.3390/pathogens12070967	Culex univitattus	Kenya	Afrotropical	Human	Human	2	5	Traps	PCR	Rural/Natural			Mixed
37513814	Analyses of Mosquito Species Composition, Blood-Feeding Habits and Infection with Insect-Specific Flaviviruses in Two Arid, Pastoralist-Dominated Counties in Kenya	Ogola EO, Bastos ADS, Rotich G, Kopp A, Slothouwer I, Omoga DCA, Sang R, Torto B, Junglen S, Tchouassi DP.	Ogola EO	Pathogens	2023	10.3390/pathogens12070967	Culex univitattus	Kenya	Afrotropical	Bird	Avian	2	5	Traps	PCR	Rural/Natural			Mixed
37513814	Analyses of Mosquito Species Composition, Blood-Feeding Habits and Infection with Insect-Specific Flaviviruses in Two Arid, Pastoralist-Dominated Counties in Kenya	Ogola EO, Bastos ADS, Rotich G, Kopp A, Slothouwer I, Omoga DCA, Sang R, Torto B, Junglen S, Tchouassi DP.	Ogola EO	Pathogens	2023	10.3390/pathogens12070968	Culex univitattus	Kenya	Afrotropical	Antelope	Non-human mammal	1	5	Traps	PCR	Rural/Natural			Mixed
34158103	Mosquito blood-feeding patterns and nesting behavior of American crows, an amplifying host of West Nile virus	Wheeler SS, Taff CC, Reisen WK, Townsend AK.	Wheeler SS	Parasit Vectors	2021	10.1186/s13071-021-04827-x	Culex pipiens ns	United States	Nearctic	American crow (Corvus brachyrhynchos)	Avian	1		Resting boxes	PCR	Urban/rural			Mixed
34158103	Mosquito blood-feeding patterns and nesting behavior of American crows, an amplifying host of West Nile virus	Wheeler SS, Taff CC, Reisen WK, Townsend AK.	Wheeler SS	Parasit Vectors	2021	10.1186/s13071-021-04827-x	Culex pipiens ns	United States	Nearctic	yellow-billed magpie (Pica nuttalli)	Avian	1		Resting boxes	PCR	Urban/rural			Mixed
34158103	Mosquito blood-feeding patterns and nesting behavior of American crows, an amplifying host of West Nile virus	Wheeler SS, Taff CC, Reisen WK, Townsend AK.	Wheeler SS	Parasit Vectors	2021	10.1186/s13071-021-04827-x	Culex pipiens ns	United States	Nearctic	European starling (Sturnus vulgaris)	Avian	1		Resting boxes	PCR	Urban/rural			Mixed
34158103	Mosquito blood-feeding patterns and nesting behavior of American crows, an amplifying host of West Nile virus	Wheeler SS, Taff CC, Reisen WK, Townsend AK.	Wheeler SS	Parasit Vectors	2021	10.1186/s13071-021-04827-x	Culex pipiens ns	United States	Nearctic	California scrub-jay (Aphelocoma californica)	Avian	1		Resting boxes	PCR	Urban/rural			Mixed
34158103	Mosquito blood-feeding patterns and nesting behavior of American crows, an amplifying host of West Nile virus	Wheeler SS, Taff CC, Reisen WK, Townsend AK.	Wheeler SS	Parasit Vectors	2021	10.1186/s13071-021-04827-x	Culex pipiens ns	United States	Nearctic	black-crowned night-heron (Nycticorax nycticorax)	Avian	1		Resting boxes	PCR	Urban/rural			Mixed
34158103	Mosquito blood-feeding patterns and nesting behavior of American crows, an amplifying host of West Nile virus	Wheeler SS, Taff CC, Reisen WK, Townsend AK.	Wheeler SS	Parasit Vectors	2021	10.1186/s13071-021-04827-x	Culex pipiens ns	United States	Nearctic	wild turkey (Meleagris gallopavo)	Avian	1		Resting boxes	PCR	Urban/rural			Mixed
34158103	Mosquito blood-feeding patterns and nesting behavior of American crows, an amplifying host of West Nile virus	Wheeler SS, Taff CC, Reisen WK, Townsend AK.	Wheeler SS	Parasit Vectors	2021	10.1186/s13071-021-04827-x	Culex pipiens ns	United States	Nearctic	house finch (Haemorhous mexicanus)	Avian	1		Resting boxes	PCR	Urban/rural			Mixed
34158103	Mosquito blood-feeding patterns and nesting behavior of American crows, an amplifying host of West Nile virus	Wheeler SS, Taff CC, Reisen WK, Townsend AK.	Wheeler SS	Parasit Vectors	2021	10.1186/s13071-021-04827-x	Culex pipiens ns	United States	Nearctic	yellow-billed magpie (Pica nuttalli)	Avian	1		Resting boxes	PCR	Urban/rural			Mixed
34158103	Mosquito blood-feeding patterns and nesting behavior of American crows, an amplifying host of West Nile virus	Wheeler SS, Taff CC, Reisen WK, Townsend AK.	Wheeler SS	Parasit Vectors	2021	10.1186/s13071-021-04827-x	Culex pipiens ns	United States	Nearctic	American robin (Turdus migratorius)	Avian	1		Resting boxes	PCR	Urban/rural			Mixed
34158103	Mosquito blood-feeding patterns and nesting behavior of American crows, an amplifying host of West Nile virus	Wheeler SS, Taff CC, Reisen WK, Townsend AK.	Wheeler SS	Parasit Vectors	2021	10.1186/s13071-021-04827-x	Culex pipiens ns	United States	Nearctic	house finch (Haemorhous mexicanus)	Avian	1		Resting boxes	PCR	Urban/rural			Mixed
34158103	Mosquito blood-feeding patterns and nesting behavior of American crows, an amplifying host of West Nile virus	Wheeler SS, Taff CC, Reisen WK, Townsend AK.	Wheeler SS	Parasit Vectors	2021	10.1186/s13071-021-04827-x	Culex pipiens ns	United States	Nearctic	black-crowned night-heron (Nycticorax nycticorax)	Avian	1		Resting boxes	PCR	Urban/rural			Mixed
34158103	Mosquito blood-feeding patterns and nesting behavior of American crows, an amplifying host of West Nile virus	Wheeler SS, Taff CC, Reisen WK, Townsend AK.	Wheeler SS	Parasit Vectors	2021	10.1186/s13071-021-04827-x	Culex pipiens ns	United States	Nearctic	black-crowned night-heron (Nycticorax nycticorax)	Avian	1		Resting boxes	PCR	Urban/rural			Mixed
34158103	Mosquito blood-feeding patterns and nesting behavior of American crows, an amplifying host of West Nile virus	Wheeler SS, Taff CC, Reisen WK, Townsend AK.	Wheeler SS	Parasit Vectors	2021	10.1186/s13071-021-04827-x	Culex pipiens ns	United States	Nearctic	cedar waxwing (Bombycilla cedrorum)	Avian	1		Resting boxes	PCR	Urban/rural			Mixed
34158103	Mosquito blood-feeding patterns and nesting behavior of American crows, an amplifying host of West Nile virus	Wheeler SS, Taff CC, Reisen WK, Townsend AK.	Wheeler SS	Parasit Vectors	2021	10.1186/s13071-021-04827-x	Culex pipiens ns	United States	Nearctic	European starling (Sturnus vulgaris)	Avian	1		Resting boxes	PCR	Urban/rural			Mixed
34158103	Mosquito blood-feeding patterns and nesting behavior of American crows, an amplifying host of West Nile virus	Wheeler SS, Taff CC, Reisen WK, Townsend AK.	Wheeler SS	Parasit Vectors	2021	10.1186/s13071-021-04827-x	Culex pipiens ns	United States	Nearctic	house finch (Haemorhous mexicanus)	Avian	1		Resting boxes	PCR	Urban/rural			Mixed
34158103	Mosquito blood-feeding patterns and nesting behavior of American crows, an amplifying host of West Nile virus	Wheeler SS, Taff CC, Reisen WK, Townsend AK.	Wheeler SS	Parasit Vectors	2021	10.1186/s13071-021-04827-x	Culex pipiens ns	United States	Nearctic	house finch (Haemorhous mexicanus)	Avian	1		Resting boxes	PCR	Urban/rural			Mixed
34158103	Mosquito blood-feeding patterns and nesting behavior of American crows, an amplifying host of West Nile virus	Wheeler SS, Taff CC, Reisen WK, Townsend AK.	Wheeler SS	Parasit Vectors	2021	10.1186/s13071-021-04827-x	Culex pipiens ns	United States	Nearctic	California scrub-jay (Aphelocoma californica)	Avian	1		Resting boxes	PCR	Urban/rural			Mixed
34158103	Mosquito blood-feeding patterns and nesting behavior of American crows, an amplifying host of West Nile virus	Wheeler SS, Taff CC, Reisen WK, Townsend AK.	Wheeler SS	Parasit Vectors	2021	10.1186/s13071-021-04827-x	Culex pipiens ns	United States	Nearctic	house finch (Haemorhous mexicanus)	Avian	1		Resting boxes	PCR	Urban/rural			Mixed
34158103	Mosquito blood-feeding patterns and nesting behavior of American crows, an amplifying host of West Nile virus	Wheeler SS, Taff CC, Reisen WK, Townsend AK.	Wheeler SS	Parasit Vectors	2021	10.1186/s13071-021-04827-x	Culex pipiens ns	United States	Nearctic	black-crowned night-heron (Nycticorax nycticorax)	Avian	1		Resting boxes	PCR	Urban/rural			Mixed
34158103	Mosquito blood-feeding patterns and nesting behavior of American crows, an amplifying host of West Nile virus	Wheeler SS, Taff CC, Reisen WK, Townsend AK.	Wheeler SS	Parasit Vectors	2021	10.1186/s13071-021-04827-x	Culex pipiens ns	United States	Nearctic	house finch (Haemorhous mexicanus)	Avian	1		Resting boxes	PCR	Urban/rural			Mixed
34158103	Mosquito blood-feeding patterns and nesting behavior of American crows, an amplifying host of West Nile virus	Wheeler SS, Taff CC, Reisen WK, Townsend AK.	Wheeler SS	Parasit Vectors	2021	10.1186/s13071-021-04827-x	Culex pipiens ns	United States	Nearctic	house finch (Haemorhous mexicanus)	Avian	1		Resting boxes	PCR	Urban/rural			Mixed
34158103	Mosquito blood-feeding patterns and nesting behavior of American crows, an amplifying host of West Nile virus	Wheeler SS, Taff CC, Reisen WK, Townsend AK.	Wheeler SS	Parasit Vectors	2021	10.1186/s13071-021-04827-x	Culex pipiens ns	United States	Nearctic	black-crowned night-heron (Nycticorax nycticorax)	Avian	1		Resting boxes	PCR	Urban/rural			Mixed
34158103	Mosquito blood-feeding patterns and nesting behavior of American crows, an amplifying host of West Nile virus	Wheeler SS, Taff CC, Reisen WK, Townsend AK.	Wheeler SS	Parasit Vectors	2021	10.1186/s13071-021-04827-x	Culex pipiens ns	United States	Nearctic	American crow (Corvus brachyrhynchos)	Avian	1		Resting boxes	PCR	Urban/rural			Mixed
34158103	Mosquito blood-feeding patterns and nesting behavior of American crows, an amplifying host of West Nile virus	Wheeler SS, Taff CC, Reisen WK, Townsend AK.	Wheeler SS	Parasit Vectors	2021	10.1186/s13071-021-04827-x	Culex pipiens ns	United States	Nearctic	California scrub-jay (Aphelocoma californica)	Avian	1		Resting boxes	PCR	Urban/rural			Mixed
34158103	Mosquito blood-feeding patterns and nesting behavior of American crows, an amplifying host of West Nile virus	Wheeler SS, Taff CC, Reisen WK, Townsend AK.	Wheeler SS	Parasit Vectors	2021	10.1186/s13071-021-04827-x	Culex pipiens ns	United States	Nearctic	American crow (Corvus brachyrhynchos)	Avian	1		Resting boxes	PCR	Urban/rural			Mixed
34158103	Mosquito blood-feeding patterns and nesting behavior of American crows, an amplifying host of West Nile virus	Wheeler SS, Taff CC, Reisen WK, Townsend AK.	Wheeler SS	Parasit Vectors	2021	10.1186/s13071-021-04827-x	Culex pipiens ns	United States	Nearctic	house finch (Haemorhous mexicanus)	Avian	1		Resting boxes	PCR	Urban/rural			Mixed
34158103	Mosquito blood-feeding patterns and nesting behavior of American crows, an amplifying host of West Nile virus	Wheeler SS, Taff CC, Reisen WK, Townsend AK.	Wheeler SS	Parasit Vectors	2021	10.1186/s13071-021-04827-x	Culex pipiens ns	United States	Nearctic	house finch (Haemorhous mexicanus)	Avian	1		Resting boxes	PCR	Urban/rural			Mixed
34158103	Mosquito blood-feeding patterns and nesting behavior of American crows, an amplifying host of West Nile virus	Wheeler SS, Taff CC, Reisen WK, Townsend AK.	Wheeler SS	Parasit Vectors	2021	10.1186/s13071-021-04827-x	Culex pipiens ns	United States	Nearctic	American crow (Corvus brachyrhynchos)	Avian	1		Resting boxes	PCR	Urban/rural			Mixed
34158103	Mosquito blood-feeding patterns and nesting behavior of American crows, an amplifying host of West Nile virus	Wheeler SS, Taff CC, Reisen WK, Townsend AK.	Wheeler SS	Parasit Vectors	2021	10.1186/s13071-021-04827-x	Culex pipiens ns	United States	Nearctic	American crow (Corvus brachyrhynchos)	Avian	1		Resting boxes	PCR	Urban/rural			Mixed
34158103	Mosquito blood-feeding patterns and nesting behavior of American crows, an amplifying host of West Nile virus	Wheeler SS, Taff CC, Reisen WK, Townsend AK.	Wheeler SS	Parasit Vectors	2021	10.1186/s13071-021-04827-x	Culex pipiens ns	United States	Nearctic	yellow-billed magpie (Pica nuttalli)	Avian	1		Resting boxes	PCR	Urban/rural			Mixed
34158103	Mosquito blood-feeding patterns and nesting behavior of American crows, an amplifying host of West Nile virus	Wheeler SS, Taff CC, Reisen WK, Townsend AK.	Wheeler SS	Parasit Vectors	2021	10.1186/s13071-021-04827-x	Culex pipiens ns	United States	Nearctic	American crow (Corvus brachyrhynchos)	Avian	1		Resting boxes	PCR	Urban/rural			Mixed
34158103	Mosquito blood-feeding patterns and nesting behavior of American crows, an amplifying host of West Nile virus	Wheeler SS, Taff CC, Reisen WK, Townsend AK.	Wheeler SS	Parasit Vectors	2021	10.1186/s13071-021-04827-x	Culex pipiens ns	United States	Nearctic	house finch (Haemorhous mexicanus)	Avian	1		Resting boxes	PCR	Urban/rural			Mixed
34158103	Mosquito blood-feeding patterns and nesting behavior of American crows, an amplifying host of West Nile virus	Wheeler SS, Taff CC, Reisen WK, Townsend AK.	Wheeler SS	Parasit Vectors	2021	10.1186/s13071-021-04827-x	Culex pipiens ns	United States	Nearctic	green heron (Butorides virescens)	Avian	1		Resting boxes	PCR	Urban/rural			Mixed
34158103	Mosquito blood-feeding patterns and nesting behavior of American crows, an amplifying host of West Nile virus	Wheeler SS, Taff CC, Reisen WK, Townsend AK.	Wheeler SS	Parasit Vectors	2021	10.1186/s13071-021-04827-x	Culex pipiens ns	United States	Nearctic	American crow (Corvus brachyrhynchos)	Avian	1		Resting boxes	PCR	Urban/rural			Mixed
34158103	Mosquito blood-feeding patterns and nesting behavior of American crows, an amplifying host of West Nile virus	Wheeler SS, Taff CC, Reisen WK, Townsend AK.	Wheeler SS	Parasit Vectors	2021	10.1186/s13071-021-04827-x	Culex pipiens ns	United States	Nearctic	American crow (Corvus brachyrhynchos)	Avian	1		Resting boxes	PCR	Urban/rural			Mixed
34158103	Mosquito blood-feeding patterns and nesting behavior of American crows, an amplifying host of West Nile virus	Wheeler SS, Taff CC, Reisen WK, Townsend AK.	Wheeler SS	Parasit Vectors	2021	10.1186/s13071-021-04827-x	Culex pipiens ns	United States	Nearctic	house sparrow (Passer domesticus)	Avian	1		Resting boxes	PCR	Urban/rural			Mixed
34158103	Mosquito blood-feeding patterns and nesting behavior of American crows, an amplifying host of West Nile virus	Wheeler SS, Taff CC, Reisen WK, Townsend AK.	Wheeler SS	Parasit Vectors	2021	10.1186/s13071-021-04827-x	Culex pipiens ns	United States	Nearctic	European starling (Sturnus vulgaris)	Avian	1		Resting boxes	PCR	Urban/rural			Mixed
34158103	Mosquito blood-feeding patterns and nesting behavior of American crows, an amplifying host of West Nile virus	Wheeler SS, Taff CC, Reisen WK, Townsend AK.	Wheeler SS	Parasit Vectors	2021	10.1186/s13071-021-04827-x	Culex pipiens ns	United States	Nearctic	yellow-billed magpie (Pica nuttalli)	Avian	1		Resting boxes	PCR	Urban/rural			Mixed
34158103	Mosquito blood-feeding patterns and nesting behavior of American crows, an amplifying host of West Nile virus	Wheeler SS, Taff CC, Reisen WK, Townsend AK.	Wheeler SS	Parasit Vectors	2021	10.1186/s13071-021-04827-x	Culex pipiens ns	United States	Nearctic	black-crowned night-heron (Nycticorax nycticorax)	Avian	1		Resting boxes	PCR	Urban/rural			Mixed
34158103	Mosquito blood-feeding patterns and nesting behavior of American crows, an amplifying host of West Nile virus	Wheeler SS, Taff CC, Reisen WK, Townsend AK.	Wheeler SS	Parasit Vectors	2021	10.1186/s13071-021-04827-x	Culex pipiens ns	United States	Nearctic	black-crowned night-heron (Nycticorax nycticorax)	Avian	1		Resting boxes	PCR	Urban/rural			Mixed
34158103	Mosquito blood-feeding patterns and nesting behavior of American crows, an amplifying host of West Nile virus	Wheeler SS, Taff CC, Reisen WK, Townsend AK.	Wheeler SS	Parasit Vectors	2021	10.1186/s13071-021-04827-x	Culex pipiens ns	United States	Nearctic	black-crowned night-heron (Nycticorax nycticorax)	Avian	1		Resting boxes	PCR	Urban/rural			Mixed
34158103	Mosquito blood-feeding patterns and nesting behavior of American crows, an amplifying host of West Nile virus	Wheeler SS, Taff CC, Reisen WK, Townsend AK.	Wheeler SS	Parasit Vectors	2021	10.1186/s13071-021-04827-x	Culex pipiens ns	United States	Nearctic	black-crowned night-heron (Nycticorax nycticorax)	Avian	1		Resting boxes	PCR	Urban/rural			Mixed
34158103	Mosquito blood-feeding patterns and nesting behavior of American crows, an amplifying host of West Nile virus	Wheeler SS, Taff CC, Reisen WK, Townsend AK.	Wheeler SS	Parasit Vectors	2021	10.1186/s13071-021-04827-x	Culex pipiens ns	United States	Nearctic	human (Homo sapiens)	Human	1		Resting boxes	PCR	Urban/rural			Mixed
34158103	Mosquito blood-feeding patterns and nesting behavior of American crows, an amplifying host of West Nile virus	Wheeler SS, Taff CC, Reisen WK, Townsend AK.	Wheeler SS	Parasit Vectors	2021	10.1186/s13071-021-04827-x	Culex pipiens ns	United States	Nearctic	green heron (Butorides virescens)	Avian	1		Resting boxes	PCR	Urban/rural			Mixed
34158103	Mosquito blood-feeding patterns and nesting behavior of American crows, an amplifying host of West Nile virus	Wheeler SS, Taff CC, Reisen WK, Townsend AK.	Wheeler SS	Parasit Vectors	2021	10.1186/s13071-021-04827-x	Culex pipiens ns	United States	Nearctic	yellow-billed magpie (Pica nuttalli)	Avian	1		Resting boxes	PCR	Urban/rural			Mixed
34158103	Mosquito blood-feeding patterns and nesting behavior of American crows, an amplifying host of West Nile virus	Wheeler SS, Taff CC, Reisen WK, Townsend AK.	Wheeler SS	Parasit Vectors	2021	10.1186/s13071-021-04827-x	Culex pipiens ns	United States	Nearctic	house finch (Haemorhous mexicanus)	Avian	1		Resting boxes	PCR	Urban/rural			Mixed
34158103	Mosquito blood-feeding patterns and nesting behavior of American crows, an amplifying host of West Nile virus	Wheeler SS, Taff CC, Reisen WK, Townsend AK.	Wheeler SS	Parasit Vectors	2021	10.1186/s13071-021-04827-x	Culex pipiens ns	United States	Nearctic	yellow-billed magpie (Pica nuttalli)	Avian	1		Resting boxes	PCR	Urban/rural			Mixed
34158103	Mosquito blood-feeding patterns and nesting behavior of American crows, an amplifying host of West Nile virus	Wheeler SS, Taff CC, Reisen WK, Townsend AK.	Wheeler SS	Parasit Vectors	2021	10.1186/s13071-021-04827-x	Culex pipiens ns	United States	Nearctic	yellow-billed magpie (Pica nuttalli)	Avian	1		Resting boxes	PCR	Urban/rural			Mixed
34158103	Mosquito blood-feeding patterns and nesting behavior of American crows, an amplifying host of West Nile virus	Wheeler SS, Taff CC, Reisen WK, Townsend AK.	Wheeler SS	Parasit Vectors	2021	10.1186/s13071-021-04827-x	Culex pipiens ns	United States	Nearctic	house finch (Haemorhous mexicanus)	Avian	1		Resting boxes	PCR	Urban/rural			Mixed
34158103	Mosquito blood-feeding patterns and nesting behavior of American crows, an amplifying host of West Nile virus	Wheeler SS, Taff CC, Reisen WK, Townsend AK.	Wheeler SS	Parasit Vectors	2021	10.1186/s13071-021-04827-x	Culex pipiens ns	United States	Nearctic	sheep (Ovis aries)	Non-human mammal	1		Resting boxes	PCR	Urban/rural			Mixed
34158103	Mosquito blood-feeding patterns and nesting behavior of American crows, an amplifying host of West Nile virus	Wheeler SS, Taff CC, Reisen WK, Townsend AK.	Wheeler SS	Parasit Vectors	2021	10.1186/s13071-021-04827-x	Culex pipiens ns	United States	Nearctic	human (Homo sapiens)	Human	1		Resting boxes	PCR	Urban/rural			Mixed
34158103	Mosquito blood-feeding patterns and nesting behavior of American crows, an amplifying host of West Nile virus	Wheeler SS, Taff CC, Reisen WK, Townsend AK.	Wheeler SS	Parasit Vectors	2021	10.1186/s13071-021-04827-x	Culex pipiens ns	United States	Nearctic	Swainson's hawk (Buteo swainsoni)	Avian	1		Resting boxes	PCR	Urban/rural			Mixed
34158103	Mosquito blood-feeding patterns and nesting behavior of American crows, an amplifying host of West Nile virus	Wheeler SS, Taff CC, Reisen WK, Townsend AK.	Wheeler SS	Parasit Vectors	2021	10.1186/s13071-021-04827-x	Culex pipiens ns	United States	Nearctic	western bluebird (Sialia mexicana)	Avian	1		Resting boxes	PCR	Urban/rural			Mixed
34158103	Mosquito blood-feeding patterns and nesting behavior of American crows, an amplifying host of West Nile virus	Wheeler SS, Taff CC, Reisen WK, Townsend AK.	Wheeler SS	Parasit Vectors	2021	10.1186/s13071-021-04827-x	Culex pipiens ns	United States	Nearctic	house finch (Haemorhous mexicanus)	Avian	1		Resting boxes	PCR	Urban/rural			Mixed
34158103	Mosquito blood-feeding patterns and nesting behavior of American crows, an amplifying host of West Nile virus	Wheeler SS, Taff CC, Reisen WK, Townsend AK.	Wheeler SS	Parasit Vectors	2021	10.1186/s13071-021-04827-x	Culex pipiens ns	United States	Nearctic	house finch (Haemorhous mexicanus)	Avian	1		Resting boxes	PCR	Urban/rural			Mixed
34158103	Mosquito blood-feeding patterns and nesting behavior of American crows, an amplifying host of West Nile virus	Wheeler SS, Taff CC, Reisen WK, Townsend AK.	Wheeler SS	Parasit Vectors	2021	10.1186/s13071-021-04827-x	Culex pipiens ns	United States	Nearctic	black-crowned night-heron (Nycticorax nycticorax)	Avian	1		Resting boxes	PCR	Urban/rural			Mixed
34158103	Mosquito blood-feeding patterns and nesting behavior of American crows, an amplifying host of West Nile virus	Wheeler SS, Taff CC, Reisen WK, Townsend AK.	Wheeler SS	Parasit Vectors	2021	10.1186/s13071-021-04827-x	Culex pipiens ns	United States	Nearctic	California scrub-jay (Aphelocoma californica)	Avian	1		Resting boxes	PCR	Urban/rural			Mixed
34158103	Mosquito blood-feeding patterns and nesting behavior of American crows, an amplifying host of West Nile virus	Wheeler SS, Taff CC, Reisen WK, Townsend AK.	Wheeler SS	Parasit Vectors	2021	10.1186/s13071-021-04827-x	Culex pipiens ns	United States	Nearctic	European starling (Sturnus vulgaris)	Avian	1		Resting boxes	PCR	Urban/rural			Mixed
34158103	Mosquito blood-feeding patterns and nesting behavior of American crows, an amplifying host of West Nile virus	Wheeler SS, Taff CC, Reisen WK, Townsend AK.	Wheeler SS	Parasit Vectors	2021	10.1186/s13071-021-04827-x	Culex pipiens ns	United States	Nearctic	black-crowned night-heron (Nycticorax nycticorax)	Avian	1		Resting boxes	PCR	Urban/rural			Mixed
34158103	Mosquito blood-feeding patterns and nesting behavior of American crows, an amplifying host of West Nile virus	Wheeler SS, Taff CC, Reisen WK, Townsend AK.	Wheeler SS	Parasit Vectors	2021	10.1186/s13071-021-04827-x	Culex pipiens ns	United States	Nearctic	red-shouldered hawk (Buteo lineatus)	Avian	1		Resting boxes	PCR	Urban/rural			Mixed
34158103	Mosquito blood-feeding patterns and nesting behavior of American crows, an amplifying host of West Nile virus	Wheeler SS, Taff CC, Reisen WK, Townsend AK.	Wheeler SS	Parasit Vectors	2021	10.1186/s13071-021-04827-x	Culex pipiens ns	United States	Nearctic	European starling (Sturnus vulgaris)	Avian	1		Resting boxes	PCR	Urban/rural			Mixed
34158103	Mosquito blood-feeding patterns and nesting behavior of American crows, an amplifying host of West Nile virus	Wheeler SS, Taff CC, Reisen WK, Townsend AK.	Wheeler SS	Parasit Vectors	2021	10.1186/s13071-021-04827-x	Culex pipiens ns	United States	Nearctic	American crow (Corvus brachyrhynchos)	Avian	1		Resting boxes	PCR	Urban/rural			Mixed
34158103	Mosquito blood-feeding patterns and nesting behavior of American crows, an amplifying host of West Nile virus	Wheeler SS, Taff CC, Reisen WK, Townsend AK.	Wheeler SS	Parasit Vectors	2021	10.1186/s13071-021-04827-x	Culex pipiens ns	United States	Nearctic	black-crowned night-heron (Nycticorax nycticorax)	Avian	1		Resting boxes	PCR	Urban/rural			Mixed
34158103	Mosquito blood-feeding patterns and nesting behavior of American crows, an amplifying host of West Nile virus	Wheeler SS, Taff CC, Reisen WK, Townsend AK.	Wheeler SS	Parasit Vectors	2021	10.1186/s13071-021-04827-x	Culex pipiens ns	United States	Nearctic	American kestrel (Falco sparverius)	Avian	1		Resting boxes	PCR	Urban/rural			Mixed
34158103	Mosquito blood-feeding patterns and nesting behavior of American crows, an amplifying host of West Nile virus	Wheeler SS, Taff CC, Reisen WK, Townsend AK.	Wheeler SS	Parasit Vectors	2021	10.1186/s13071-021-04827-x	Culex pipiens ns	United States	Nearctic	tree swallow (Tachycineta bicolor)	Avian	1		Resting boxes	PCR	Urban/rural			Mixed
34158103	Mosquito blood-feeding patterns and nesting behavior of American crows, an amplifying host of West Nile virus	Wheeler SS, Taff CC, Reisen WK, Townsend AK.	Wheeler SS	Parasit Vectors	2021	10.1186/s13071-021-04827-x	Culex pipiens ns	United States	Nearctic	Swainson's hawk (Buteo swainsoni)	Avian	1		Resting boxes	PCR	Urban/rural			Mixed
34158103	Mosquito blood-feeding patterns and nesting behavior of American crows, an amplifying host of West Nile virus	Wheeler SS, Taff CC, Reisen WK, Townsend AK.	Wheeler SS	Parasit Vectors	2021	10.1186/s13071-021-04827-x	Culex pipiens ns	United States	Nearctic	California scrub-jay (Aphelocoma californica)	Avian	1		Resting boxes	PCR	Urban/rural			Mixed
34158103	Mosquito blood-feeding patterns and nesting behavior of American crows, an amplifying host of West Nile virus	Wheeler SS, Taff CC, Reisen WK, Townsend AK.	Wheeler SS	Parasit Vectors	2021	10.1186/s13071-021-04827-x	Culex pipiens ns	United States	Nearctic	California scrub-jay (Aphelocoma californica)	Avian	1		Resting boxes	PCR	Urban/rural			Mixed
34158103	Mosquito blood-feeding patterns and nesting behavior of American crows, an amplifying host of West Nile virus	Wheeler SS, Taff CC, Reisen WK, Townsend AK.	Wheeler SS	Parasit Vectors	2021	10.1186/s13071-021-04827-x	Culex pipiens ns	United States	Nearctic	black-crowned night-heron (Nycticorax nycticorax)	Avian	1		Resting boxes	PCR	Urban/rural			Mixed
34158103	Mosquito blood-feeding patterns and nesting behavior of American crows, an amplifying host of West Nile virus	Wheeler SS, Taff CC, Reisen WK, Townsend AK.	Wheeler SS	Parasit Vectors	2021	10.1186/s13071-021-04827-x	Culex pipiens ns	United States	Nearctic	black-crowned night-heron (Nycticorax nycticorax)	Avian	1		Resting boxes	PCR	Urban/rural			Mixed
34158103	Mosquito blood-feeding patterns and nesting behavior of American crows, an amplifying host of West Nile virus	Wheeler SS, Taff CC, Reisen WK, Townsend AK.	Wheeler SS	Parasit Vectors	2021	10.1186/s13071-021-04827-x	Culex pipiens ns	United States	Nearctic	black-crowned night-heron (Nycticorax nycticorax)	Avian	1		Resting boxes	PCR	Urban/rural			Mixed
34158103	Mosquito blood-feeding patterns and nesting behavior of American crows, an amplifying host of West Nile virus	Wheeler SS, Taff CC, Reisen WK, Townsend AK.	Wheeler SS	Parasit Vectors	2021	10.1186/s13071-021-04827-x	Culex pipiens ns	United States	Nearctic	black-crowned night-heron (Nycticorax nycticorax)	Avian	1		Resting boxes	PCR	Urban/rural			Mixed
34158103	Mosquito blood-feeding patterns and nesting behavior of American crows, an amplifying host of West Nile virus	Wheeler SS, Taff CC, Reisen WK, Townsend AK.	Wheeler SS	Parasit Vectors	2021	10.1186/s13071-021-04827-x	Culex pipiens ns	United States	Nearctic	black-crowned night-heron (Nycticorax nycticorax)	Avian	1		Resting boxes	PCR	Urban/rural			Mixed
34158103	Mosquito blood-feeding patterns and nesting behavior of American crows, an amplifying host of West Nile virus	Wheeler SS, Taff CC, Reisen WK, Townsend AK.	Wheeler SS	Parasit Vectors	2021	10.1186/s13071-021-04827-x	Culex pipiens ns	United States	Nearctic	black-crowned night-heron (Nycticorax nycticorax)	Avian	1		Resting boxes	PCR	Urban/rural			Mixed
34158103	Mosquito blood-feeding patterns and nesting behavior of American crows, an amplifying host of West Nile virus	Wheeler SS, Taff CC, Reisen WK, Townsend AK.	Wheeler SS	Parasit Vectors	2021	10.1186/s13071-021-04827-x	Culex pipiens ns	United States	Nearctic	black-crowned night-heron (Nycticorax nycticorax)	Avian	1		Resting boxes	PCR	Urban/rural			Mixed
34158103	Mosquito blood-feeding patterns and nesting behavior of American crows, an amplifying host of West Nile virus	Wheeler SS, Taff CC, Reisen WK, Townsend AK.	Wheeler SS	Parasit Vectors	2021	10.1186/s13071-021-04827-x	Culex pipiens ns	United States	Nearctic	black-crowned night-heron (Nycticorax nycticorax)	Avian	1		Resting boxes	PCR	Urban/rural			Mixed
34158103	Mosquito blood-feeding patterns and nesting behavior of American crows, an amplifying host of West Nile virus	Wheeler SS, Taff CC, Reisen WK, Townsend AK.	Wheeler SS	Parasit Vectors	2021	10.1186/s13071-021-04827-x	Culex pipiens ns	United States	Nearctic	black-crowned night-heron (Nycticorax nycticorax)	Avian	1		Resting boxes	PCR	Urban/rural			Mixed
34158103	Mosquito blood-feeding patterns and nesting behavior of American crows, an amplifying host of West Nile virus	Wheeler SS, Taff CC, Reisen WK, Townsend AK.	Wheeler SS	Parasit Vectors	2021	10.1186/s13071-021-04827-x	Culex pipiens ns	United States	Nearctic	wild turkey (Meleagris gallopavo)	Avian	1		Resting boxes	PCR	Urban/rural			Mixed
34158103	Mosquito blood-feeding patterns and nesting behavior of American crows, an amplifying host of West Nile virus	Wheeler SS, Taff CC, Reisen WK, Townsend AK.	Wheeler SS	Parasit Vectors	2021	10.1186/s13071-021-04827-x	Culex pipiens ns	United States	Nearctic	house finch (Haemorhous mexicanus)	Avian	1		Resting boxes	PCR	Urban/rural			Mixed
34158103	Mosquito blood-feeding patterns and nesting behavior of American crows, an amplifying host of West Nile virus	Wheeler SS, Taff CC, Reisen WK, Townsend AK.	Wheeler SS	Parasit Vectors	2021	10.1186/s13071-021-04827-x	Culex pipiens ns	United States	Nearctic	California scrub-jay (Aphelocoma californica)	Avian	1		Resting boxes	PCR	Urban/rural			Mixed
34158103	Mosquito blood-feeding patterns and nesting behavior of American crows, an amplifying host of West Nile virus	Wheeler SS, Taff CC, Reisen WK, Townsend AK.	Wheeler SS	Parasit Vectors	2021	10.1186/s13071-021-04827-x	Culex pipiens ns	United States	Nearctic	western bluebird (Sialia mexicana)	Avian	1		Resting boxes	PCR	Urban/rural			Mixed
34158103	Mosquito blood-feeding patterns and nesting behavior of American crows, an amplifying host of West Nile virus	Wheeler SS, Taff CC, Reisen WK, Townsend AK.	Wheeler SS	Parasit Vectors	2021	10.1186/s13071-021-04827-x	Culex pipiens ns	United States	Nearctic	wild turkey (Meleagris gallopavo)	Avian	1		Resting boxes	PCR	Urban/rural			Mixed
34158103	Mosquito blood-feeding patterns and nesting behavior of American crows, an amplifying host of West Nile virus	Wheeler SS, Taff CC, Reisen WK, Townsend AK.	Wheeler SS	Parasit Vectors	2021	10.1186/s13071-021-04827-x	Culex pipiens ns	United States	Nearctic	black-crowned night-heron (Nycticorax nycticorax)	Avian	1		Resting boxes	PCR	Urban/rural			Mixed
34158103	Mosquito blood-feeding patterns and nesting behavior of American crows, an amplifying host of West Nile virus	Wheeler SS, Taff CC, Reisen WK, Townsend AK.	Wheeler SS	Parasit Vectors	2021	10.1186/s13071-021-04827-x	Culex pipiens ns	United States	Nearctic	California scrub-jay (Aphelocoma californica)	Avian	1		Resting boxes	PCR	Urban/rural			Mixed
34158103	Mosquito blood-feeding patterns and nesting behavior of American crows, an amplifying host of West Nile virus	Wheeler SS, Taff CC, Reisen WK, Townsend AK.	Wheeler SS	Parasit Vectors	2021	10.1186/s13071-021-04827-x	Culex pipiens ns	United States	Nearctic	western bluebird (Sialia mexicana)	Avian	1		Resting boxes	PCR	Urban/rural			Mixed
34158103	Mosquito blood-feeding patterns and nesting behavior of American crows, an amplifying host of West Nile virus	Wheeler SS, Taff CC, Reisen WK, Townsend AK.	Wheeler SS	Parasit Vectors	2021	10.1186/s13071-021-04827-x	Culex pipiens ns	United States	Nearctic	American robin (Turdus migratorius)	Avian	1		Resting boxes	PCR	Urban/rural			Mixed
34158103	Mosquito blood-feeding patterns and nesting behavior of American crows, an amplifying host of West Nile virus	Wheeler SS, Taff CC, Reisen WK, Townsend AK.	Wheeler SS	Parasit Vectors	2021	10.1186/s13071-021-04827-x	Culex pipiens ns	United States	Nearctic	house sparrow (Passer domesticus)	Avian	1		Resting boxes	PCR	Urban/rural			Mixed
34158103	Mosquito blood-feeding patterns and nesting behavior of American crows, an amplifying host of West Nile virus	Wheeler SS, Taff CC, Reisen WK, Townsend AK.	Wheeler SS	Parasit Vectors	2021	10.1186/s13071-021-04827-x	Culex pipiens ns	United States	Nearctic	California scrub-jay (Aphelocoma californica)	Avian	1		Resting boxes	PCR	Urban/rural			Mixed
34158103	Mosquito blood-feeding patterns and nesting behavior of American crows, an amplifying host of West Nile virus	Wheeler SS, Taff CC, Reisen WK, Townsend AK.	Wheeler SS	Parasit Vectors	2021	10.1186/s13071-021-04827-x	Culex pipiens ns	United States	Nearctic	yellow-billed magpie (Pica nuttalli)	Avian	1		Resting boxes	PCR	Urban/rural			Mixed
34158103	Mosquito blood-feeding patterns and nesting behavior of American crows, an amplifying host of West Nile virus	Wheeler SS, Taff CC, Reisen WK, Townsend AK.	Wheeler SS	Parasit Vectors	2021	10.1186/s13071-021-04827-x	Culex pipiens ns	United States	Nearctic	house finch (Haemorhous mexicanus)	Avian	1		Resting boxes	PCR	Urban/rural			Mixed
34158103	Mosquito blood-feeding patterns and nesting behavior of American crows, an amplifying host of West Nile virus	Wheeler SS, Taff CC, Reisen WK, Townsend AK.	Wheeler SS	Parasit Vectors	2021	10.1186/s13071-021-04827-x	Culex pipiens ns	United States	Nearctic	yellow-billed magpie (Pica nuttalli)	Avian	1		Resting boxes	PCR	Urban/rural			Mixed
34158103	Mosquito blood-feeding patterns and nesting behavior of American crows, an amplifying host of West Nile virus	Wheeler SS, Taff CC, Reisen WK, Townsend AK.	Wheeler SS	Parasit Vectors	2021	10.1186/s13071-021-04827-x	Culex pipiens ns	United States	Nearctic	house finch (Haemorhous mexicanus)	Avian	1		Resting boxes	PCR	Urban/rural			Mixed
34158103	Mosquito blood-feeding patterns and nesting behavior of American crows, an amplifying host of West Nile virus	Wheeler SS, Taff CC, Reisen WK, Townsend AK.	Wheeler SS	Parasit Vectors	2021	10.1186/s13071-021-04827-x	Culex pipiens ns	United States	Nearctic	California scrub-jay (Aphelocoma californica)	Avian	1		Resting boxes	PCR	Urban/rural			Mixed
34158103	Mosquito blood-feeding patterns and nesting behavior of American crows, an amplifying host of West Nile virus	Wheeler SS, Taff CC, Reisen WK, Townsend AK.	Wheeler SS	Parasit Vectors	2021	10.1186/s13071-021-04827-x	Culex pipiens ns	United States	Nearctic	yellow-billed magpie (Pica nuttalli)	Avian	1		Resting boxes	PCR	Urban/rural			Mixed
34158103	Mosquito blood-feeding patterns and nesting behavior of American crows, an amplifying host of West Nile virus	Wheeler SS, Taff CC, Reisen WK, Townsend AK.	Wheeler SS	Parasit Vectors	2021	10.1186/s13071-021-04827-x	Culex pipiens ns	United States	Nearctic	rock pigeon (Columba livia)	Avian	1		Resting boxes	PCR	Urban/rural			Mixed
34158103	Mosquito blood-feeding patterns and nesting behavior of American crows, an amplifying host of West Nile virus	Wheeler SS, Taff CC, Reisen WK, Townsend AK.	Wheeler SS	Parasit Vectors	2021	10.1186/s13071-021-04827-x	Culex pipiens ns	United States	Nearctic	house finch (Haemorhous mexicanus)	Avian	1		Resting boxes	PCR	Urban/rural			Mixed
34158103	Mosquito blood-feeding patterns and nesting behavior of American crows, an amplifying host of West Nile virus	Wheeler SS, Taff CC, Reisen WK, Townsend AK.	Wheeler SS	Parasit Vectors	2021	10.1186/s13071-021-04827-x	Culex pipiens ns	United States	Nearctic	northern mockingbird (Mimus polyglottos)	Avian	1		Resting boxes	PCR	Urban/rural			Mixed
34158103	Mosquito blood-feeding patterns and nesting behavior of American crows, an amplifying host of West Nile virus	Wheeler SS, Taff CC, Reisen WK, Townsend AK.	Wheeler SS	Parasit Vectors	2021	10.1186/s13071-021-04827-x	Culex pipiens ns	United States	Nearctic	mourning dove (Zenaida macroura)	Avian	1		Resting boxes	PCR	Urban/rural			Mixed
34158103	Mosquito blood-feeding patterns and nesting behavior of American crows, an amplifying host of West Nile virus	Wheeler SS, Taff CC, Reisen WK, Townsend AK.	Wheeler SS	Parasit Vectors	2021	10.1186/s13071-021-04827-x	Culex pipiens ns	United States	Nearctic	house finch (Haemorhous mexicanus)	Avian	1		Resting boxes	PCR	Urban/rural			Mixed
34158103	Mosquito blood-feeding patterns and nesting behavior of American crows, an amplifying host of West Nile virus	Wheeler SS, Taff CC, Reisen WK, Townsend AK.	Wheeler SS	Parasit Vectors	2021	10.1186/s13071-021-04827-x	Culex pipiens ns	United States	Nearctic	California scrub-jay (Aphelocoma californica)	Avian	1		Resting boxes	PCR	Urban/rural			Mixed
34158103	Mosquito blood-feeding patterns and nesting behavior of American crows, an amplifying host of West Nile virus	Wheeler SS, Taff CC, Reisen WK, Townsend AK.	Wheeler SS	Parasit Vectors	2021	10.1186/s13071-021-04827-x	Culex stigmatosoma	United States	Nearctic	American robin (Turdus migratorius)	Avian	1		Resting boxes	PCR	Urban/rural			Mixed
34158103	Mosquito blood-feeding patterns and nesting behavior of American crows, an amplifying host of West Nile virus	Wheeler SS, Taff CC, Reisen WK, Townsend AK.	Wheeler SS	Parasit Vectors	2021	10.1186/s13071-021-04827-x	Culex tarsalis	United States	Nearctic	American crow (Corvus brachyrhynchos)	Avian	1		Resting boxes	PCR	Urban/rural			Mixed
34158103	Mosquito blood-feeding patterns and nesting behavior of American crows, an amplifying host of West Nile virus	Wheeler SS, Taff CC, Reisen WK, Townsend AK.	Wheeler SS	Parasit Vectors	2021	10.1186/s13071-021-04827-x	Culex tarsalis	United States	Nearctic	cow (Bos taurus)	Non-human mammal	1		Resting boxes	PCR	Urban/rural			Mixed
34158103	Mosquito blood-feeding patterns and nesting behavior of American crows, an amplifying host of West Nile virus	Wheeler SS, Taff CC, Reisen WK, Townsend AK.	Wheeler SS	Parasit Vectors	2021	10.1186/s13071-021-04827-x	Culex tarsalis	United States	Nearctic	American crow (Corvus brachyrhynchos)	Avian	1		Resting boxes	PCR	Urban/rural			Mixed
34158103	Mosquito blood-feeding patterns and nesting behavior of American crows, an amplifying host of West Nile virus	Wheeler SS, Taff CC, Reisen WK, Townsend AK.	Wheeler SS	Parasit Vectors	2021	10.1186/s13071-021-04827-x	Culex tarsalis	United States	Nearctic	human (Homo sapiens)	Human	1		Resting boxes	PCR	Urban/rural			Mixed
34158103	Mosquito blood-feeding patterns and nesting behavior of American crows, an amplifying host of West Nile virus	Wheeler SS, Taff CC, Reisen WK, Townsend AK.	Wheeler SS	Parasit Vectors	2021	10.1186/s13071-021-04827-x	Culex tarsalis	United States	Nearctic	house finch (Haemorhous mexicanus)	Avian	1		Resting boxes	PCR	Urban/rural			Mixed
34158103	Mosquito blood-feeding patterns and nesting behavior of American crows, an amplifying host of West Nile virus	Wheeler SS, Taff CC, Reisen WK, Townsend AK.	Wheeler SS	Parasit Vectors	2021	10.1186/s13071-021-04827-x	Culex tarsalis	United States	Nearctic	yellow-billed magpie (Pica nuttalli)	Avian	1		Resting boxes	PCR	Urban/rural			Mixed
34158103	Mosquito blood-feeding patterns and nesting behavior of American crows, an amplifying host of West Nile virus	Wheeler SS, Taff CC, Reisen WK, Townsend AK.	Wheeler SS	Parasit Vectors	2021	10.1186/s13071-021-04827-x	Culex tarsalis	United States	Nearctic	American crow (Corvus brachyrhynchos)	Avian	1		Resting boxes	PCR	Urban/rural			Mixed
34158103	Mosquito blood-feeding patterns and nesting behavior of American crows, an amplifying host of West Nile virus	Wheeler SS, Taff CC, Reisen WK, Townsend AK.	Wheeler SS	Parasit Vectors	2021	10.1186/s13071-021-04827-x	Culex tarsalis	United States	Nearctic	mourning dove (Zenaida macroura)	Avian	1		Resting boxes	PCR	Urban/rural			Mixed
34158103	Mosquito blood-feeding patterns and nesting behavior of American crows, an amplifying host of West Nile virus	Wheeler SS, Taff CC, Reisen WK, Townsend AK.	Wheeler SS	Parasit Vectors	2021	10.1186/s13071-021-04827-x	Culex tarsalis	United States	Nearctic	European starling (Sturnus vulgaris)	Avian	1		Resting boxes	PCR	Urban/rural			Mixed
34158103	Mosquito blood-feeding patterns and nesting behavior of American crows, an amplifying host of West Nile virus	Wheeler SS, Taff CC, Reisen WK, Townsend AK.	Wheeler SS	Parasit Vectors	2021	10.1186/s13071-021-04827-x	Culex tarsalis	United States	Nearctic	mourning dove (Zenaida macroura)	Avian	1		Resting boxes	PCR	Urban/rural			Mixed
34158103	Mosquito blood-feeding patterns and nesting behavior of American crows, an amplifying host of West Nile virus	Wheeler SS, Taff CC, Reisen WK, Townsend AK.	Wheeler SS	Parasit Vectors	2021	10.1186/s13071-021-04827-x	Culex tarsalis	United States	Nearctic	house finch (Haemorhous mexicanus)	Avian	1		Resting boxes	PCR	Urban/rural			Mixed
34158103	Mosquito blood-feeding patterns and nesting behavior of American crows, an amplifying host of West Nile virus	Wheeler SS, Taff CC, Reisen WK, Townsend AK.	Wheeler SS	Parasit Vectors	2021	10.1186/s13071-021-04827-x	Culex tarsalis	United States	Nearctic	yellow-billed magpie (Pica nuttalli)	Avian	1		Resting boxes	PCR	Urban/rural			Mixed
34158103	Mosquito blood-feeding patterns and nesting behavior of American crows, an amplifying host of West Nile virus	Wheeler SS, Taff CC, Reisen WK, Townsend AK.	Wheeler SS	Parasit Vectors	2021	10.1186/s13071-021-04827-x	Culex tarsalis	United States	Nearctic	black-crowned night-heron (Nycticorax nycticorax)	Avian	1		Resting boxes	PCR	Urban/rural			Mixed
34158103	Mosquito blood-feeding patterns and nesting behavior of American crows, an amplifying host of West Nile virus	Wheeler SS, Taff CC, Reisen WK, Townsend AK.	Wheeler SS	Parasit Vectors	2021	10.1186/s13071-021-04827-x	Culex tarsalis	United States	Nearctic	black-crowned night-heron (Nycticorax nycticorax)	Avian	1		Resting boxes	PCR	Urban/rural			Mixed
34158103	Mosquito blood-feeding patterns and nesting behavior of American crows, an amplifying host of West Nile virus	Wheeler SS, Taff CC, Reisen WK, Townsend AK.	Wheeler SS	Parasit Vectors	2021	10.1186/s13071-021-04827-x	Culex tarsalis	United States	Nearctic	house finch (Haemorhous mexicanus)	Avian	1		Resting boxes	PCR	Urban/rural			Mixed
34158103	Mosquito blood-feeding patterns and nesting behavior of American crows, an amplifying host of West Nile virus	Wheeler SS, Taff CC, Reisen WK, Townsend AK.	Wheeler SS	Parasit Vectors	2021	10.1186/s13071-021-04827-x	Culex tarsalis	United States	Nearctic	California scrub-jay (Aphelocoma californica)	Avian	1		Resting boxes	PCR	Urban/rural			Mixed
34158103	Mosquito blood-feeding patterns and nesting behavior of American crows, an amplifying host of West Nile virus	Wheeler SS, Taff CC, Reisen WK, Townsend AK.	Wheeler SS	Parasit Vectors	2021	10.1186/s13071-021-04827-x	Culex tarsalis	United States	Nearctic	California scrub-jay (Aphelocoma californica)	Avian	1		Resting boxes	PCR	Urban/rural			Mixed
34158103	Mosquito blood-feeding patterns and nesting behavior of American crows, an amplifying host of West Nile virus	Wheeler SS, Taff CC, Reisen WK, Townsend AK.	Wheeler SS	Parasit Vectors	2021	10.1186/s13071-021-04827-x	Culex tarsalis	United States	Nearctic	pig (Sus scrofa)	Non-human mammal	1		Resting boxes	PCR	Urban/rural			Mixed
34158103	Mosquito blood-feeding patterns and nesting behavior of American crows, an amplifying host of West Nile virus	Wheeler SS, Taff CC, Reisen WK, Townsend AK.	Wheeler SS	Parasit Vectors	2021	10.1186/s13071-021-04827-x	Culex tarsalis	United States	Nearctic	yellow-billed magpie (Pica nuttalli)	Avian	1		Resting boxes	PCR	Urban/rural			Mixed
34158103	Mosquito blood-feeding patterns and nesting behavior of American crows, an amplifying host of West Nile virus	Wheeler SS, Taff CC, Reisen WK, Townsend AK.	Wheeler SS	Parasit Vectors	2021	10.1186/s13071-021-04827-x	Culex tarsalis	United States	Nearctic	American crow (Corvus brachyrhynchos)	Avian	1		Resting boxes	PCR	Urban/rural			Mixed
34158103	Mosquito blood-feeding patterns and nesting behavior of American crows, an amplifying host of West Nile virus	Wheeler SS, Taff CC, Reisen WK, Townsend AK.	Wheeler SS	Parasit Vectors	2021	10.1186/s13071-021-04827-x	Culex tarsalis	United States	Nearctic	California scrub-jay (Aphelocoma californica)	Avian	1		Resting boxes	PCR	Urban/rural			Mixed
34158103	Mosquito blood-feeding patterns and nesting behavior of American crows, an amplifying host of West Nile virus	Wheeler SS, Taff CC, Reisen WK, Townsend AK.	Wheeler SS	Parasit Vectors	2021	10.1186/s13071-021-04827-x	Culex tarsalis	United States	Nearctic	European starling (Sturnus vulgaris)	Avian	1		Resting boxes	PCR	Urban/rural			Mixed
34158103	Mosquito blood-feeding patterns and nesting behavior of American crows, an amplifying host of West Nile virus	Wheeler SS, Taff CC, Reisen WK, Townsend AK.	Wheeler SS	Parasit Vectors	2021	10.1186/s13071-021-04827-x	Culex tarsalis	United States	Nearctic	white-tailed kite (Elanus leucurus)	Avian	1		Resting boxes	PCR	Urban/rural			Mixed
34158103	Mosquito blood-feeding patterns and nesting behavior of American crows, an amplifying host of West Nile virus	Wheeler SS, Taff CC, Reisen WK, Townsend AK.	Wheeler SS	Parasit Vectors	2021	10.1186/s13071-021-04827-x	Culex tarsalis	United States	Nearctic	yellow-billed magpie (Pica nuttalli)	Avian	1		Resting boxes	PCR	Urban/rural			Mixed
34158103	Mosquito blood-feeding patterns and nesting behavior of American crows, an amplifying host of West Nile virus	Wheeler SS, Taff CC, Reisen WK, Townsend AK.	Wheeler SS	Parasit Vectors	2021	10.1186/s13071-021-04827-x	Culex tarsalis	United States	Nearctic	yellow-billed magpie (Pica nuttalli)	Avian	1		Resting boxes	PCR	Urban/rural			Mixed
34158103	Mosquito blood-feeding patterns and nesting behavior of American crows, an amplifying host of West Nile virus	Wheeler SS, Taff CC, Reisen WK, Townsend AK.	Wheeler SS	Parasit Vectors	2021	10.1186/s13071-021-04827-x	Culex tarsalis	United States	Nearctic	house finch (Haemorhous mexicanus)	Avian	1		Resting boxes	PCR	Urban/rural			Mixed
34158103	Mosquito blood-feeding patterns and nesting behavior of American crows, an amplifying host of West Nile virus	Wheeler SS, Taff CC, Reisen WK, Townsend AK.	Wheeler SS	Parasit Vectors	2021	10.1186/s13071-021-04827-x	Culex tarsalis	United States	Nearctic	yellow-billed magpie (Pica nuttalli)	Avian	1		Resting boxes	PCR	Urban/rural			Mixed
34158103	Mosquito blood-feeding patterns and nesting behavior of American crows, an amplifying host of West Nile virus	Wheeler SS, Taff CC, Reisen WK, Townsend AK.	Wheeler SS	Parasit Vectors	2021	10.1186/s13071-021-04827-x	Culex tarsalis	United States	Nearctic	American crow (Corvus brachyrhynchos)	Avian	1		Resting boxes	PCR	Urban/rural			Mixed
34158103	Mosquito blood-feeding patterns and nesting behavior of American crows, an amplifying host of West Nile virus	Wheeler SS, Taff CC, Reisen WK, Townsend AK.	Wheeler SS	Parasit Vectors	2021	10.1186/s13071-021-04827-x	Culex tarsalis	United States	Nearctic	black-crowned night-heron (Nycticorax nycticorax)	Avian	1		Resting boxes	PCR	Urban/rural			Mixed
34158103	Mosquito blood-feeding patterns and nesting behavior of American crows, an amplifying host of West Nile virus	Wheeler SS, Taff CC, Reisen WK, Townsend AK.	Wheeler SS	Parasit Vectors	2021	10.1186/s13071-021-04827-x	Culex tarsalis	United States	Nearctic	black-crowned night-heron (Nycticorax nycticorax)	Avian	1		Resting boxes	PCR	Urban/rural			Mixed
34158103	Mosquito blood-feeding patterns and nesting behavior of American crows, an amplifying host of West Nile virus	Wheeler SS, Taff CC, Reisen WK, Townsend AK.	Wheeler SS	Parasit Vectors	2021	10.1186/s13071-021-04827-x	Culex tarsalis	United States	Nearctic	black-crowned night-heron (Nycticorax nycticorax)	Avian	1		Resting boxes	PCR	Urban/rural			Mixed
34158103	Mosquito blood-feeding patterns and nesting behavior of American crows, an amplifying host of West Nile virus	Wheeler SS, Taff CC, Reisen WK, Townsend AK.	Wheeler SS	Parasit Vectors	2021	10.1186/s13071-021-04827-x	Culex tarsalis	United States	Nearctic	black-crowned night-heron (Nycticorax nycticorax)	Avian	1		Resting boxes	PCR	Urban/rural			Mixed
34158103	Mosquito blood-feeding patterns and nesting behavior of American crows, an amplifying host of West Nile virus	Wheeler SS, Taff CC, Reisen WK, Townsend AK.	Wheeler SS	Parasit Vectors	2021	10.1186/s13071-021-04827-x	Culex tarsalis	United States	Nearctic	house finch (Haemorhous mexicanus)	Avian	1		Resting boxes	PCR	Urban/rural			Mixed
34158103	Mosquito blood-feeding patterns and nesting behavior of American crows, an amplifying host of West Nile virus	Wheeler SS, Taff CC, Reisen WK, Townsend AK.	Wheeler SS	Parasit Vectors	2021	10.1186/s13071-021-04827-x	Culex tarsalis	United States	Nearctic	black-crowned night-heron (Nycticorax nycticorax)	Avian	1		Resting boxes	PCR	Urban/rural			Mixed
34158103	Mosquito blood-feeding patterns and nesting behavior of American crows, an amplifying host of West Nile virus	Wheeler SS, Taff CC, Reisen WK, Townsend AK.	Wheeler SS	Parasit Vectors	2021	10.1186/s13071-021-04827-x	Culex tarsalis	United States	Nearctic	yellow-billed magpie (Pica nuttalli)	Avian	1		Resting boxes	PCR	Urban/rural			Mixed
34158103	Mosquito blood-feeding patterns and nesting behavior of American crows, an amplifying host of West Nile virus	Wheeler SS, Taff CC, Reisen WK, Townsend AK.	Wheeler SS	Parasit Vectors	2021	10.1186/s13071-021-04827-x	Culex tarsalis	United States	Nearctic	house finch (Haemorhous mexicanus)	Avian	1		Resting boxes	PCR	Urban/rural			Mixed
34158103	Mosquito blood-feeding patterns and nesting behavior of American crows, an amplifying host of West Nile virus	Wheeler SS, Taff CC, Reisen WK, Townsend AK.	Wheeler SS	Parasit Vectors	2021	10.1186/s13071-021-04827-x	Culex tarsalis	United States	Nearctic	American crow (Corvus brachyrhynchos)	Avian	1		Resting boxes	PCR	Urban/rural			Mixed
34158103	Mosquito blood-feeding patterns and nesting behavior of American crows, an amplifying host of West Nile virus	Wheeler SS, Taff CC, Reisen WK, Townsend AK.	Wheeler SS	Parasit Vectors	2021	10.1186/s13071-021-04827-x	Culex tarsalis	United States	Nearctic	American crow (Corvus brachyrhynchos)	Avian	1		Resting boxes	PCR	Urban/rural			Mixed
34158103	Mosquito blood-feeding patterns and nesting behavior of American crows, an amplifying host of West Nile virus	Wheeler SS, Taff CC, Reisen WK, Townsend AK.	Wheeler SS	Parasit Vectors	2021	10.1186/s13071-021-04827-x	Culex tarsalis	United States	Nearctic	yellow-billed magpie (Pica nuttalli)	Avian	1		Resting boxes	PCR	Urban/rural			Mixed
34158103	Mosquito blood-feeding patterns and nesting behavior of American crows, an amplifying host of West Nile virus	Wheeler SS, Taff CC, Reisen WK, Townsend AK.	Wheeler SS	Parasit Vectors	2021	10.1186/s13071-021-04827-x	Culex tarsalis	United States	Nearctic	mourning dove (Zenaida macroura)	Avian	1		Resting boxes	PCR	Urban/rural			Mixed
34158103	Mosquito blood-feeding patterns and nesting behavior of American crows, an amplifying host of West Nile virus	Wheeler SS, Taff CC, Reisen WK, Townsend AK.	Wheeler SS	Parasit Vectors	2021	10.1186/s13071-021-04827-x	Culex tarsalis	United States	Nearctic	American crow (Corvus brachyrhynchos)	Avian	1		Resting boxes	PCR	Urban/rural			Mixed
34158103	Mosquito blood-feeding patterns and nesting behavior of American crows, an amplifying host of West Nile virus	Wheeler SS, Taff CC, Reisen WK, Townsend AK.	Wheeler SS	Parasit Vectors	2021	10.1186/s13071-021-04827-x	Culex tarsalis	United States	Nearctic	American crow (Corvus brachyrhynchos)	Avian	1		Resting boxes	PCR	Urban/rural			Mixed
34158103	Mosquito blood-feeding patterns and nesting behavior of American crows, an amplifying host of West Nile virus	Wheeler SS, Taff CC, Reisen WK, Townsend AK.	Wheeler SS	Parasit Vectors	2021	10.1186/s13071-021-04827-x	Culex tarsalis	United States	Nearctic	yellow-billed magpie (Pica nuttalli)	Avian	1		Resting boxes	PCR	Urban/rural			Mixed
34158103	Mosquito blood-feeding patterns and nesting behavior of American crows, an amplifying host of West Nile virus	Wheeler SS, Taff CC, Reisen WK, Townsend AK.	Wheeler SS	Parasit Vectors	2021	10.1186/s13071-021-04827-x	Culex tarsalis	United States	Nearctic	black-crowned night-heron (Nycticorax nycticorax)	Avian	1		Resting boxes	PCR	Urban/rural			Mixed
34158103	Mosquito blood-feeding patterns and nesting behavior of American crows, an amplifying host of West Nile virus	Wheeler SS, Taff CC, Reisen WK, Townsend AK.	Wheeler SS	Parasit Vectors	2021	10.1186/s13071-021-04827-x	Culex tarsalis	United States	Nearctic	black-crowned night-heron (Nycticorax nycticorax)	Avian	1		Resting boxes	PCR	Urban/rural			Mixed
34158103	Mosquito blood-feeding patterns and nesting behavior of American crows, an amplifying host of West Nile virus	Wheeler SS, Taff CC, Reisen WK, Townsend AK.	Wheeler SS	Parasit Vectors	2021	10.1186/s13071-021-04827-x	Culex tarsalis	United States	Nearctic	black-crowned night-heron (Nycticorax nycticorax)	Avian	1		Resting boxes	PCR	Urban/rural			Mixed
34158103	Mosquito blood-feeding patterns and nesting behavior of American crows, an amplifying host of West Nile virus	Wheeler SS, Taff CC, Reisen WK, Townsend AK.	Wheeler SS	Parasit Vectors	2021	10.1186/s13071-021-04827-x	Culex tarsalis	United States	Nearctic	black rat (Rattus rattus)	Non-human mammal	1		Resting boxes	PCR	Urban/rural			Mixed
34158103	Mosquito blood-feeding patterns and nesting behavior of American crows, an amplifying host of West Nile virus	Wheeler SS, Taff CC, Reisen WK, Townsend AK.	Wheeler SS	Parasit Vectors	2021	10.1186/s13071-021-04827-x	Culex tarsalis	United States	Nearctic	California scrub-jay (Aphelocoma californica)	Avian	1		Resting boxes	PCR	Urban/rural			Mixed
34158103	Mosquito blood-feeding patterns and nesting behavior of American crows, an amplifying host of West Nile virus	Wheeler SS, Taff CC, Reisen WK, Townsend AK.	Wheeler SS	Parasit Vectors	2021	10.1186/s13071-021-04827-x	Culex tarsalis	United States	Nearctic	yellow-billed magpie (Pica nuttalli)	Avian	1		Resting boxes	PCR	Urban/rural			Mixed
34158103	Mosquito blood-feeding patterns and nesting behavior of American crows, an amplifying host of West Nile virus	Wheeler SS, Taff CC, Reisen WK, Townsend AK.	Wheeler SS	Parasit Vectors	2021	10.1186/s13071-021-04827-x	Culex tarsalis	United States	Nearctic	house finch (Haemorhous mexicanus)	Avian	1		Resting boxes	PCR	Urban/rural			Mixed
34158103	Mosquito blood-feeding patterns and nesting behavior of American crows, an amplifying host of West Nile virus	Wheeler SS, Taff CC, Reisen WK, Townsend AK.	Wheeler SS	Parasit Vectors	2021	10.1186/s13071-021-04827-x	Culex tarsalis	United States	Nearctic	human (Homo sapiens)	Human	1		Resting boxes	PCR	Urban/rural			Mixed
34158103	Mosquito blood-feeding patterns and nesting behavior of American crows, an amplifying host of West Nile virus	Wheeler SS, Taff CC, Reisen WK, Townsend AK.	Wheeler SS	Parasit Vectors	2021	10.1186/s13071-021-04827-x	Culex tarsalis	United States	Nearctic	house finch (Haemorhous mexicanus)	Avian	1		Resting boxes	PCR	Urban/rural			Mixed
34158103	Mosquito blood-feeding patterns and nesting behavior of American crows, an amplifying host of West Nile virus	Wheeler SS, Taff CC, Reisen WK, Townsend AK.	Wheeler SS	Parasit Vectors	2021	10.1186/s13071-021-04827-x	Culex tarsalis	United States	Nearctic	raccon (Procyon lotor)	Non-human mammal	1		Resting boxes	PCR	Urban/rural			Mixed
34158103	Mosquito blood-feeding patterns and nesting behavior of American crows, an amplifying host of West Nile virus	Wheeler SS, Taff CC, Reisen WK, Townsend AK.	Wheeler SS	Parasit Vectors	2021	10.1186/s13071-021-04827-x	Culex tarsalis	United States	Nearctic	California scrub-jay (Aphelocoma californica)	Avian	1		Resting boxes	PCR	Urban/rural			Mixed
34158103	Mosquito blood-feeding patterns and nesting behavior of American crows, an amplifying host of West Nile virus	Wheeler SS, Taff CC, Reisen WK, Townsend AK.	Wheeler SS	Parasit Vectors	2021	10.1186/s13071-021-04827-x	Culex tarsalis	United States	Nearctic	yellow-billed magpie (Pica nuttalli)	Avian	1		Resting boxes	PCR	Urban/rural			Mixed
34158103	Mosquito blood-feeding patterns and nesting behavior of American crows, an amplifying host of West Nile virus	Wheeler SS, Taff CC, Reisen WK, Townsend AK.	Wheeler SS	Parasit Vectors	2021	10.1186/s13071-021-04827-x	Culex tarsalis	United States	Nearctic	wild turkey (Meleagris gallopavo)	Avian	1		Resting boxes	PCR	Urban/rural			Mixed
34158103	Mosquito blood-feeding patterns and nesting behavior of American crows, an amplifying host of West Nile virus	Wheeler SS, Taff CC, Reisen WK, Townsend AK.	Wheeler SS	Parasit Vectors	2021	10.1186/s13071-021-04827-x	Culex tarsalis	United States	Nearctic	wild turkey (Meleagris gallopavo)	Avian	1		Resting boxes	PCR	Urban/rural			Mixed
34158103	Mosquito blood-feeding patterns and nesting behavior of American crows, an amplifying host of West Nile virus	Wheeler SS, Taff CC, Reisen WK, Townsend AK.	Wheeler SS	Parasit Vectors	2021	10.1186/s13071-021-04827-x	Culex tarsalis	United States	Nearctic	house finch (Haemorhous mexicanus)	Avian	1		Resting boxes	PCR	Urban/rural			Mixed
34158103	Mosquito blood-feeding patterns and nesting behavior of American crows, an amplifying host of West Nile virus	Wheeler SS, Taff CC, Reisen WK, Townsend AK.	Wheeler SS	Parasit Vectors	2021	10.1186/s13071-021-04827-x	Culex tarsalis	United States	Nearctic	horse (Equus caballus)	Non-human mammal	1		Resting boxes	PCR	Urban/rural			Mixed
34158103	Mosquito blood-feeding patterns and nesting behavior of American crows, an amplifying host of West Nile virus	Wheeler SS, Taff CC, Reisen WK, Townsend AK.	Wheeler SS	Parasit Vectors	2021	10.1186/s13071-021-04827-x	Culex tarsalis	United States	Nearctic	black-crowned night-heron (Nycticorax nycticorax)	Avian	1		Resting boxes	PCR	Urban/rural			Mixed
34158103	Mosquito blood-feeding patterns and nesting behavior of American crows, an amplifying host of West Nile virus	Wheeler SS, Taff CC, Reisen WK, Townsend AK.	Wheeler SS	Parasit Vectors	2021	10.1186/s13071-021-04827-x	Culex tarsalis	United States	Nearctic	black-crowned night-heron (Nycticorax nycticorax)	Avian	1		Resting boxes	PCR	Urban/rural			Mixed
34158103	Mosquito blood-feeding patterns and nesting behavior of American crows, an amplifying host of West Nile virus	Wheeler SS, Taff CC, Reisen WK, Townsend AK.	Wheeler SS	Parasit Vectors	2021	10.1186/s13071-021-04827-x	Culex tarsalis	United States	Nearctic	northern mockingbird (Mimus polyglottos)	Avian	1		Resting boxes	PCR	Urban/rural			Mixed
34158103	Mosquito blood-feeding patterns and nesting behavior of American crows, an amplifying host of West Nile virus	Wheeler SS, Taff CC, Reisen WK, Townsend AK.	Wheeler SS	Parasit Vectors	2021	10.1186/s13071-021-04827-x	Culex tarsalis	United States	Nearctic	human (Homo sapiens)	Human	1		Resting boxes	PCR	Urban/rural			Mixed
34158103	Mosquito blood-feeding patterns and nesting behavior of American crows, an amplifying host of West Nile virus	Wheeler SS, Taff CC, Reisen WK, Townsend AK.	Wheeler SS	Parasit Vectors	2021	10.1186/s13071-021-04827-x	Culex tarsalis	United States	Nearctic	American crow (Corvus brachyrhynchos)	Avian	1		Resting boxes	PCR	Urban/rural			Mixed
34158103	Mosquito blood-feeding patterns and nesting behavior of American crows, an amplifying host of West Nile virus	Wheeler SS, Taff CC, Reisen WK, Townsend AK.	Wheeler SS	Parasit Vectors	2021	10.1186/s13071-021-04827-x	Culex tarsalis	United States	Nearctic	red-shouldered hawk (Buteo lineatus)	Avian	1		Resting boxes	PCR	Urban/rural			Mixed
34158103	Mosquito blood-feeding patterns and nesting behavior of American crows, an amplifying host of West Nile virus	Wheeler SS, Taff CC, Reisen WK, Townsend AK.	Wheeler SS	Parasit Vectors	2021	10.1186/s13071-021-04827-x	Culex tarsalis	United States	Nearctic	rock pigeon (Columba livia)	Avian	1		Resting boxes	PCR	Urban/rural			Mixed
34158103	Mosquito blood-feeding patterns and nesting behavior of American crows, an amplifying host of West Nile virus	Wheeler SS, Taff CC, Reisen WK, Townsend AK.	Wheeler SS	Parasit Vectors	2021	10.1186/s13071-021-04827-x	Culex tarsalis	United States	Nearctic	house finch (Haemorhous mexicanus)	Avian	1		Resting boxes	PCR	Urban/rural			Mixed
34158103	Mosquito blood-feeding patterns and nesting behavior of American crows, an amplifying host of West Nile virus	Wheeler SS, Taff CC, Reisen WK, Townsend AK.	Wheeler SS	Parasit Vectors	2021	10.1186/s13071-021-04827-x	Culex tarsalis	United States	Nearctic	American crow (Corvus brachyrhynchos)	Avian	1		Resting boxes	PCR	Urban/rural			Mixed
34158103	Mosquito blood-feeding patterns and nesting behavior of American crows, an amplifying host of West Nile virus	Wheeler SS, Taff CC, Reisen WK, Townsend AK.	Wheeler SS	Parasit Vectors	2021	10.1186/s13071-021-04827-x	Culex tarsalis	United States	Nearctic	California scrub-jay (Aphelocoma californica)	Avian	1		Resting boxes	PCR	Urban/rural			Mixed
34158103	Mosquito blood-feeding patterns and nesting behavior of American crows, an amplifying host of West Nile virus	Wheeler SS, Taff CC, Reisen WK, Townsend AK.	Wheeler SS	Parasit Vectors	2021	10.1186/s13071-021-04827-x	Culex tarsalis	United States	Nearctic	yellow-billed magpie (Pica nuttalli)	Avian	1		Resting boxes	PCR	Urban/rural			Mixed
34158103	Mosquito blood-feeding patterns and nesting behavior of American crows, an amplifying host of West Nile virus	Wheeler SS, Taff CC, Reisen WK, Townsend AK.	Wheeler SS	Parasit Vectors	2021	10.1186/s13071-021-04827-x	Culex tarsalis	United States	Nearctic	California scrub-jay (Aphelocoma californica)	Avian	1		Resting boxes	PCR	Urban/rural			Mixed
34158103	Mosquito blood-feeding patterns and nesting behavior of American crows, an amplifying host of West Nile virus	Wheeler SS, Taff CC, Reisen WK, Townsend AK.	Wheeler SS	Parasit Vectors	2021	10.1186/s13071-021-04827-x	Culex tarsalis	United States	Nearctic	Eurasian collard-dove (Streptopelia decaocto)	Avian	1		Resting boxes	PCR	Urban/rural			Mixed
34158103	Mosquito blood-feeding patterns and nesting behavior of American crows, an amplifying host of West Nile virus	Wheeler SS, Taff CC, Reisen WK, Townsend AK.	Wheeler SS	Parasit Vectors	2021	10.1186/s13071-021-04827-x	Culex tarsalis	United States	Nearctic	California scrub-jay (Aphelocoma californica)	Avian	1		Resting boxes	PCR	Urban/rural			Mixed
34158103	Mosquito blood-feeding patterns and nesting behavior of American crows, an amplifying host of West Nile virus	Wheeler SS, Taff CC, Reisen WK, Townsend AK.	Wheeler SS	Parasit Vectors	2021	10.1186/s13071-021-04827-x	Culex tarsalis	United States	Nearctic	black-tailed jackrabbit (Lepis californicus)	Non-human mammal	1		Resting boxes	PCR	Urban/rural			Mixed
34158103	Mosquito blood-feeding patterns and nesting behavior of American crows, an amplifying host of West Nile virus	Wheeler SS, Taff CC, Reisen WK, Townsend AK.	Wheeler SS	Parasit Vectors	2021	10.1186/s13071-021-04827-x	Culex tarsalis	United States	Nearctic	red-shouldered hawk (Buteo lineatus)	Avian	1		Resting boxes	PCR	Urban/rural			Mixed
34158103	Mosquito blood-feeding patterns and nesting behavior of American crows, an amplifying host of West Nile virus	Wheeler SS, Taff CC, Reisen WK, Townsend AK.	Wheeler SS	Parasit Vectors	2021	10.1186/s13071-021-04827-x	Culex tarsalis	United States	Nearctic	red-shouldered hawk (Buteo lineatus)	Avian	1		Resting boxes	PCR	Urban/rural			Mixed
34158103	Mosquito blood-feeding patterns and nesting behavior of American crows, an amplifying host of West Nile virus	Wheeler SS, Taff CC, Reisen WK, Townsend AK.	Wheeler SS	Parasit Vectors	2021	10.1186/s13071-021-04827-x	Culex tarsalis	United States	Nearctic	western bluebird (Sialia mexicana)	Avian	1		Resting boxes	PCR	Urban/rural			Mixed
34158103	Mosquito blood-feeding patterns and nesting behavior of American crows, an amplifying host of West Nile virus	Wheeler SS, Taff CC, Reisen WK, Townsend AK.	Wheeler SS	Parasit Vectors	2021	10.1186/s13071-021-04827-x	Culex tarsalis	United States	Nearctic	California scrub-jay (Aphelocoma californica)	Avian	1		Resting boxes	PCR	Urban/rural			Mixed
34158103	Mosquito blood-feeding patterns and nesting behavior of American crows, an amplifying host of West Nile virus	Wheeler SS, Taff CC, Reisen WK, Townsend AK.	Wheeler SS	Parasit Vectors	2021	10.1186/s13071-021-04827-x	Culex tarsalis	United States	Nearctic	western kingbird (Tyrannus verticalis)	Avian	1		Resting boxes	PCR	Urban/rural			Mixed
34158103	Mosquito blood-feeding patterns and nesting behavior of American crows, an amplifying host of West Nile virus	Wheeler SS, Taff CC, Reisen WK, Townsend AK.	Wheeler SS	Parasit Vectors	2021	10.1186/s13071-021-04827-x	Culex tarsalis	United States	Nearctic	black-tailed jackrabbit (Lepis californicus)	Avian	1		Resting boxes	PCR	Urban/rural			Mixed
34158103	Mosquito blood-feeding patterns and nesting behavior of American crows, an amplifying host of West Nile virus	Wheeler SS, Taff CC, Reisen WK, Townsend AK.	Wheeler SS	Parasit Vectors	2021	10.1186/s13071-021-04827-x	Culex tarsalis	United States	Nearctic	northern mockingbird (Mimus polyglottos)	Avian	1		Resting boxes	PCR	Urban/rural			Mixed
34158103	Mosquito blood-feeding patterns and nesting behavior of American crows, an amplifying host of West Nile virus	Wheeler SS, Taff CC, Reisen WK, Townsend AK.	Wheeler SS	Parasit Vectors	2021	10.1186/s13071-021-04827-x	Culex tarsalis	United States	Nearctic	northern mockingbird (Mimus polyglottos)	Avian	1		Resting boxes	PCR	Urban/rural			Mixed
34158103	Mosquito blood-feeding patterns and nesting behavior of American crows, an amplifying host of West Nile virus	Wheeler SS, Taff CC, Reisen WK, Townsend AK.	Wheeler SS	Parasit Vectors	2021	10.1186/s13071-021-04827-x	Culex tarsalis	United States	Nearctic	northern mockingbird (Mimus polyglottos)	Avian	1		Resting boxes	PCR	Urban/rural			Mixed
34158103	Mosquito blood-feeding patterns and nesting behavior of American crows, an amplifying host of West Nile virus	Wheeler SS, Taff CC, Reisen WK, Townsend AK.	Wheeler SS	Parasit Vectors	2021	10.1186/s13071-021-04827-x	Culex tarsalis	United States	Nearctic	northern mockingbird (Mimus polyglottos)	Avian	1		Resting boxes	PCR	Urban/rural			Mixed
34158103	Mosquito blood-feeding patterns and nesting behavior of American crows, an amplifying host of West Nile virus	Wheeler SS, Taff CC, Reisen WK, Townsend AK.	Wheeler SS	Parasit Vectors	2021	10.1186/s13071-021-04827-x	Culex tarsalis	United States	Nearctic	house finch (Haemorhous mexicanus)	Avian	1		Resting boxes	PCR	Urban/rural			Mixed
34158103	Mosquito blood-feeding patterns and nesting behavior of American crows, an amplifying host of West Nile virus	Wheeler SS, Taff CC, Reisen WK, Townsend AK.	Wheeler SS	Parasit Vectors	2021	10.1186/s13071-021-04827-x	Culex tarsalis	United States	Nearctic	Bullock's oriole (Icterus bullockii)	Avian	1		Resting boxes	PCR	Urban/rural			Mixed
34158103	Mosquito blood-feeding patterns and nesting behavior of American crows, an amplifying host of West Nile virus	Wheeler SS, Taff CC, Reisen WK, Townsend AK.	Wheeler SS	Parasit Vectors	2021	10.1186/s13071-021-04827-x	Culex tarsalis	United States	Nearctic	northern mockingbird (Mimus polyglottos)	Avian	1		Resting boxes	PCR	Urban/rural			Mixed
34158103	Mosquito blood-feeding patterns and nesting behavior of American crows, an amplifying host of West Nile virus	Wheeler SS, Taff CC, Reisen WK, Townsend AK.	Wheeler SS	Parasit Vectors	2021	10.1186/s13071-021-04827-x	Culex tarsalis	United States	Nearctic	northern mockingbird (Mimus polyglottos)	Avian	1		Resting boxes	PCR	Urban/rural			Mixed
34158103	Mosquito blood-feeding patterns and nesting behavior of American crows, an amplifying host of West Nile virus	Wheeler SS, Taff CC, Reisen WK, Townsend AK.	Wheeler SS	Parasit Vectors	2021	10.1186/s13071-021-04827-x	Culex tarsalis	United States	Nearctic	California scrub-jay (Aphelocoma californica)	Avian	1		Resting boxes	PCR	Urban/rural			Mixed
34158103	Mosquito blood-feeding patterns and nesting behavior of American crows, an amplifying host of West Nile virus	Wheeler SS, Taff CC, Reisen WK, Townsend AK.	Wheeler SS	Parasit Vectors	2021	10.1186/s13071-021-04827-x	Culex tarsalis	United States	Nearctic	California scrub-jay (Aphelocoma californica)	Avian	1		Resting boxes	PCR	Urban/rural			Mixed
34158103	Mosquito blood-feeding patterns and nesting behavior of American crows, an amplifying host of West Nile virus	Wheeler SS, Taff CC, Reisen WK, Townsend AK.	Wheeler SS	Parasit Vectors	2021	10.1186/s13071-021-04827-x	Culex tarsalis	United States	Nearctic	California scrub-jay (Aphelocoma californica)	Avian	1		Resting boxes	PCR	Urban/rural			Mixed
34158103	Mosquito blood-feeding patterns and nesting behavior of American crows, an amplifying host of West Nile virus	Wheeler SS, Taff CC, Reisen WK, Townsend AK.	Wheeler SS	Parasit Vectors	2021	10.1186/s13071-021-04827-x	Culex tarsalis	United States	Nearctic	Swainson's hawk (Buteo swainsoni)	Avian	1		Resting boxes	PCR	Urban/rural			Mixed
34158103	Mosquito blood-feeding patterns and nesting behavior of American crows, an amplifying host of West Nile virus	Wheeler SS, Taff CC, Reisen WK, Townsend AK.	Wheeler SS	Parasit Vectors	2021	10.1186/s13071-021-04827-x	Culex tarsalis	United States	Nearctic	raccon (Procyon lotor)	Non-human mammal	1		Resting boxes	PCR	Urban/rural			Mixed
34158103	Mosquito blood-feeding patterns and nesting behavior of American crows, an amplifying host of West Nile virus	Wheeler SS, Taff CC, Reisen WK, Townsend AK.	Wheeler SS	Parasit Vectors	2021	10.1186/s13071-021-04827-x	Culex tarsalis	United States	Nearctic	house finch (Haemorhous mexicanus)	Avian	1		Resting boxes	PCR	Urban/rural			Mixed
34158103	Mosquito blood-feeding patterns and nesting behavior of American crows, an amplifying host of West Nile virus	Wheeler SS, Taff CC, Reisen WK, Townsend AK.	Wheeler SS	Parasit Vectors	2021	10.1186/s13071-021-04827-x	Culex tarsalis	United States	Nearctic	cow (Bos taurus)	Non-human mammal	1		Resting boxes	PCR	Urban/rural			Mixed
34158103	Mosquito blood-feeding patterns and nesting behavior of American crows, an amplifying host of West Nile virus	Wheeler SS, Taff CC, Reisen WK, Townsend AK.	Wheeler SS	Parasit Vectors	2021	10.1186/s13071-021-04827-x	Culex tarsalis	United States	Nearctic	house sparrow (Passer domesticus)	Avian	1		Resting boxes	PCR	Urban/rural			Mixed
34158103	Mosquito blood-feeding patterns and nesting behavior of American crows, an amplifying host of West Nile virus	Wheeler SS, Taff CC, Reisen WK, Townsend AK.	Wheeler SS	Parasit Vectors	2021	10.1186/s13071-021-04827-x	Culex tarsalis	United States	Nearctic	black-crowned night-heron (Nycticorax nycticorax)	Avian	1		Resting boxes	PCR	Urban/rural			Mixed
34158103	Mosquito blood-feeding patterns and nesting behavior of American crows, an amplifying host of West Nile virus	Wheeler SS, Taff CC, Reisen WK, Townsend AK.	Wheeler SS	Parasit Vectors	2021	10.1186/s13071-021-04827-x	Culex tarsalis	United States	Nearctic	green heron (Butorides virescens)	Avian	1		Resting boxes	PCR	Urban/rural			Mixed
34158103	Mosquito blood-feeding patterns and nesting behavior of American crows, an amplifying host of West Nile virus	Wheeler SS, Taff CC, Reisen WK, Townsend AK.	Wheeler SS	Parasit Vectors	2021	10.1186/s13071-021-04827-x	Culex tarsalis	United States	Nearctic	goat (Capra hircus)	Non-human mammal	1		Resting boxes	PCR	Urban/rural			Mixed
34158103	Mosquito blood-feeding patterns and nesting behavior of American crows, an amplifying host of West Nile virus	Wheeler SS, Taff CC, Reisen WK, Townsend AK.	Wheeler SS	Parasit Vectors	2021	10.1186/s13071-021-04827-x	Culex tarsalis	United States	Nearctic	house finch (Haemorhous mexicanus)	Avian	1		Resting boxes	PCR	Urban/rural			Mixed
34158103	Mosquito blood-feeding patterns and nesting behavior of American crows, an amplifying host of West Nile virus	Wheeler SS, Taff CC, Reisen WK, Townsend AK.	Wheeler SS	Parasit Vectors	2021	10.1186/s13071-021-04827-x	Culex tarsalis	United States	Nearctic	European starling (Sturnus vulgaris)	Avian	1		Resting boxes	PCR	Urban/rural			Mixed
34158103	Mosquito blood-feeding patterns and nesting behavior of American crows, an amplifying host of West Nile virus	Wheeler SS, Taff CC, Reisen WK, Townsend AK.	Wheeler SS	Parasit Vectors	2021	10.1186/s13071-021-04827-x	Culex tarsalis	United States	Nearctic	black-crowned night-heron (Nycticorax nycticorax)	Avian	1		Resting boxes	PCR	Urban/rural			Mixed
34158103	Mosquito blood-feeding patterns and nesting behavior of American crows, an amplifying host of West Nile virus	Wheeler SS, Taff CC, Reisen WK, Townsend AK.	Wheeler SS	Parasit Vectors	2021	10.1186/s13071-021-04827-x	Culex tarsalis	United States	Nearctic	house finch (Haemorhous mexicanus)	Avian	1		Resting boxes	PCR	Urban/rural			Mixed
34158103	Mosquito blood-feeding patterns and nesting behavior of American crows, an amplifying host of West Nile virus	Wheeler SS, Taff CC, Reisen WK, Townsend AK.	Wheeler SS	Parasit Vectors	2021	10.1186/s13071-021-04827-x	Culex tarsalis	United States	Nearctic	goat (Capra hircus)	Non-human mammal	1		Resting boxes	PCR	Urban/rural			Mixed
34158103	Mosquito blood-feeding patterns and nesting behavior of American crows, an amplifying host of West Nile virus	Wheeler SS, Taff CC, Reisen WK, Townsend AK.	Wheeler SS	Parasit Vectors	2021	10.1186/s13071-021-04827-x	Culex tarsalis	United States	Nearctic	western bluebird (Sialia mexicana)	Avian	1		Resting boxes	PCR	Urban/rural			Mixed
34158103	Mosquito blood-feeding patterns and nesting behavior of American crows, an amplifying host of West Nile virus	Wheeler SS, Taff CC, Reisen WK, Townsend AK.	Wheeler SS	Parasit Vectors	2021	10.1186/s13071-021-04827-x	Culex tarsalis	United States	Nearctic	Swainson's hawk (Buteo swainsoni)	Avian	1		Resting boxes	PCR	Urban/rural			Mixed
34158103	Mosquito blood-feeding patterns and nesting behavior of American crows, an amplifying host of West Nile virus	Wheeler SS, Taff CC, Reisen WK, Townsend AK.	Wheeler SS	Parasit Vectors	2021	10.1186/s13071-021-04827-x	Culex tarsalis	United States	Nearctic	house finch (Haemorhous mexicanus)	Avian	1		Resting boxes	PCR	Urban/rural			Mixed
34158103	Mosquito blood-feeding patterns and nesting behavior of American crows, an amplifying host of West Nile virus	Wheeler SS, Taff CC, Reisen WK, Townsend AK.	Wheeler SS	Parasit Vectors	2021	10.1186/s13071-021-04827-x	Culex tarsalis	United States	Nearctic	cow (Bos taurus)	Non-human mammal	1		Resting boxes	PCR	Urban/rural			Mixed
34158103	Mosquito blood-feeding patterns and nesting behavior of American crows, an amplifying host of West Nile virus	Wheeler SS, Taff CC, Reisen WK, Townsend AK.	Wheeler SS	Parasit Vectors	2021	10.1186/s13071-021-04827-x	Culex tarsalis	United States	Nearctic	Eurasian collard-dove (Streptopelia decaocto)	Avian	1		Resting boxes	PCR	Urban/rural			Mixed
34158103	Mosquito blood-feeding patterns and nesting behavior of American crows, an amplifying host of West Nile virus	Wheeler SS, Taff CC, Reisen WK, Townsend AK.	Wheeler SS	Parasit Vectors	2021	10.1186/s13071-021-04827-x	Culex tarsalis	United States	Nearctic	cow (Bos taurus)	Non-human mammal	1		Resting boxes	PCR	Urban/rural			Mixed
34158103	Mosquito blood-feeding patterns and nesting behavior of American crows, an amplifying host of West Nile virus	Wheeler SS, Taff CC, Reisen WK, Townsend AK.	Wheeler SS	Parasit Vectors	2021	10.1186/s13071-021-04827-x	Culex tarsalis	United States	Nearctic	California scrub-jay (Aphelocoma californica)	Avian	1		Resting boxes	PCR	Urban/rural			Mixed
34158103	Mosquito blood-feeding patterns and nesting behavior of American crows, an amplifying host of West Nile virus	Wheeler SS, Taff CC, Reisen WK, Townsend AK.	Wheeler SS	Parasit Vectors	2021	10.1186/s13071-021-04827-x	Culex tarsalis	United States	Nearctic	black-crowned night-heron (Nycticorax nycticorax)	Avian	1		Resting boxes	PCR	Urban/rural			Mixed
34158103	Mosquito blood-feeding patterns and nesting behavior of American crows, an amplifying host of West Nile virus	Wheeler SS, Taff CC, Reisen WK, Townsend AK.	Wheeler SS	Parasit Vectors	2021	10.1186/s13071-021-04827-x	Culex tarsalis	United States	Nearctic	American robin (Turdus migratorius)	Avian	1		Resting boxes	PCR	Urban/rural			Mixed
34158103	Mosquito blood-feeding patterns and nesting behavior of American crows, an amplifying host of West Nile virus	Wheeler SS, Taff CC, Reisen WK, Townsend AK.	Wheeler SS	Parasit Vectors	2021	10.1186/s13071-021-04827-x	Culex tarsalis	United States	Nearctic	house finch (Haemorhous mexicanus)	Avian	1		Resting boxes	PCR	Urban/rural			Mixed
34158103	Mosquito blood-feeding patterns and nesting behavior of American crows, an amplifying host of West Nile virus	Wheeler SS, Taff CC, Reisen WK, Townsend AK.	Wheeler SS	Parasit Vectors	2021	10.1186/s13071-021-04827-x	Culex tarsalis	United States	Nearctic	mourning dove (Zenaida macroura)	Avian	1		Resting boxes	PCR	Urban/rural			Mixed
34158103	Mosquito blood-feeding patterns and nesting behavior of American crows, an amplifying host of West Nile virus	Wheeler SS, Taff CC, Reisen WK, Townsend AK.	Wheeler SS	Parasit Vectors	2021	10.1186/s13071-021-04827-x	Culex tarsalis	United States	Nearctic	wild turkey (Meleagris gallopavo)	Avian	1		Resting boxes	PCR	Urban/rural			Mixed
34158103	Mosquito blood-feeding patterns and nesting behavior of American crows, an amplifying host of West Nile virus	Wheeler SS, Taff CC, Reisen WK, Townsend AK.	Wheeler SS	Parasit Vectors	2021	10.1186/s13071-021-04827-x	Culex tarsalis	United States	Nearctic	green heron (Butorides virescens)	Avian	1		Resting boxes	PCR	Urban/rural			Mixed
34158103	Mosquito blood-feeding patterns and nesting behavior of American crows, an amplifying host of West Nile virus	Wheeler SS, Taff CC, Reisen WK, Townsend AK.	Wheeler SS	Parasit Vectors	2021	10.1186/s13071-021-04827-x	Culex tarsalis	United States	Nearctic	house finch (Haemorhous mexicanus)	Avian	1		Resting boxes	PCR	Urban/rural			Mixed
34158103	Mosquito blood-feeding patterns and nesting behavior of American crows, an amplifying host of West Nile virus	Wheeler SS, Taff CC, Reisen WK, Townsend AK.	Wheeler SS	Parasit Vectors	2021	10.1186/s13071-021-04827-x	Culex tarsalis	United States	Nearctic	rock pigeon (Columba livia)	Avian	1		Resting boxes	PCR	Urban/rural			Mixed
34158103	Mosquito blood-feeding patterns and nesting behavior of American crows, an amplifying host of West Nile virus	Wheeler SS, Taff CC, Reisen WK, Townsend AK.	Wheeler SS	Parasit Vectors	2021	10.1186/s13071-021-04827-x	Culex tarsalis	United States	Nearctic	Eurasian collard-dove (Streptopelia decaocto)	Avian	1		Resting boxes	PCR	Urban/rural			Mixed
34158103	Mosquito blood-feeding patterns and nesting behavior of American crows, an amplifying host of West Nile virus	Wheeler SS, Taff CC, Reisen WK, Townsend AK.	Wheeler SS	Parasit Vectors	2021	10.1186/s13071-021-04827-x	Culex tarsalis	United States	Nearctic	cliff swallow (Petrochelidon pyrrhonota)	Avian	1		Resting boxes	PCR	Urban/rural			Mixed
34158103	Mosquito blood-feeding patterns and nesting behavior of American crows, an amplifying host of West Nile virus	Wheeler SS, Taff CC, Reisen WK, Townsend AK.	Wheeler SS	Parasit Vectors	2021	10.1186/s13071-021-04827-x	Culex tarsalis	United States	Nearctic	cow (Bos taurus)	Non-human mammal	1		Resting boxes	PCR	Urban/rural			Mixed
34158103	Mosquito blood-feeding patterns and nesting behavior of American crows, an amplifying host of West Nile virus	Wheeler SS, Taff CC, Reisen WK, Townsend AK.	Wheeler SS	Parasit Vectors	2021	10.1186/s13071-021-04827-x	Culex tarsalis	United States	Nearctic	house finch (Haemorhous mexicanus)	Avian	1		Resting boxes	PCR	Urban/rural			Mixed
34158103	Mosquito blood-feeding patterns and nesting behavior of American crows, an amplifying host of West Nile virus	Wheeler SS, Taff CC, Reisen WK, Townsend AK.	Wheeler SS	Parasit Vectors	2021	10.1186/s13071-021-04827-x	Culex tarsalis	United States	Nearctic	mourning dove (Zenaida macroura)	Avian	1		Resting boxes	PCR	Urban/rural			Mixed
34158103	Mosquito blood-feeding patterns and nesting behavior of American crows, an amplifying host of West Nile virus	Wheeler SS, Taff CC, Reisen WK, Townsend AK.	Wheeler SS	Parasit Vectors	2021	10.1186/s13071-021-04827-x	Culex tarsalis	United States	Nearctic	cow (Bos taurus)	Non-human mammal	1		Resting boxes	PCR	Urban/rural			Mixed
34158103	Mosquito blood-feeding patterns and nesting behavior of American crows, an amplifying host of West Nile virus	Wheeler SS, Taff CC, Reisen WK, Townsend AK.	Wheeler SS	Parasit Vectors	2021	10.1186/s13071-021-04827-x	Culex tarsalis	United States	Nearctic	Eurasian collard-dove (Streptopelia decaocto)	Avian	1		Resting boxes	PCR	Urban/rural			Mixed
34158103	Mosquito blood-feeding patterns and nesting behavior of American crows, an amplifying host of West Nile virus	Wheeler SS, Taff CC, Reisen WK, Townsend AK.	Wheeler SS	Parasit Vectors	2021	10.1186/s13071-021-04827-x	Culex tarsalis	United States	Nearctic	American kestrel (Falco sparverius)	Avian	1		Resting boxes	PCR	Urban/rural			Mixed
34158103	Mosquito blood-feeding patterns and nesting behavior of American crows, an amplifying host of West Nile virus	Wheeler SS, Taff CC, Reisen WK, Townsend AK.	Wheeler SS	Parasit Vectors	2021	10.1186/s13071-021-04827-x	Culex tarsalis	United States	Nearctic	northern mockingbird (Mimus polyglottos)	Avian	1		Resting boxes	PCR	Urban/rural			Mixed
34158103	Mosquito blood-feeding patterns and nesting behavior of American crows, an amplifying host of West Nile virus	Wheeler SS, Taff CC, Reisen WK, Townsend AK.	Wheeler SS	Parasit Vectors	2021	10.1186/s13071-021-04827-x	Culex tarsalis	United States	Nearctic	cow (Bos taurus)	Non-human mammal	1		Resting boxes	PCR	Urban/rural			Mixed
34158103	Mosquito blood-feeding patterns and nesting behavior of American crows, an amplifying host of West Nile virus	Wheeler SS, Taff CC, Reisen WK, Townsend AK.	Wheeler SS	Parasit Vectors	2021	10.1186/s13071-021-04827-x	Culex tarsalis	United States	Nearctic	California scrub-jay (Aphelocoma californica)	Avian	1		Resting boxes	PCR	Urban/rural			Mixed
34158103	Mosquito blood-feeding patterns and nesting behavior of American crows, an amplifying host of West Nile virus	Wheeler SS, Taff CC, Reisen WK, Townsend AK.	Wheeler SS	Parasit Vectors	2021	10.1186/s13071-021-04827-x	Culex tarsalis	United States	Nearctic	house finch (Haemorhous mexicanus)	Avian	1		Resting boxes	PCR	Urban/rural			Mixed
34158103	Mosquito blood-feeding patterns and nesting behavior of American crows, an amplifying host of West Nile virus	Wheeler SS, Taff CC, Reisen WK, Townsend AK.	Wheeler SS	Parasit Vectors	2021	10.1186/s13071-021-04827-x	Culex tarsalis	United States	Nearctic	house finch (Haemorhous mexicanus)	Avian	1		Resting boxes	PCR	Urban/rural			Mixed
34158103	Mosquito blood-feeding patterns and nesting behavior of American crows, an amplifying host of West Nile virus	Wheeler SS, Taff CC, Reisen WK, Townsend AK.	Wheeler SS	Parasit Vectors	2021	10.1186/s13071-021-04827-x	Culex tarsalis	United States	Nearctic	Eurasian collard-dove (Streptopelia decaocto)	Avian	1		Resting boxes	PCR	Urban/rural			Mixed
34158103	Mosquito blood-feeding patterns and nesting behavior of American crows, an amplifying host of West Nile virus	Wheeler SS, Taff CC, Reisen WK, Townsend AK.	Wheeler SS	Parasit Vectors	2021	10.1186/s13071-021-04827-x	Culex tarsalis	United States	Nearctic	house finch (Haemorhous mexicanus)	Avian	1		Resting boxes	PCR	Urban/rural			Mixed
34158103	Mosquito blood-feeding patterns and nesting behavior of American crows, an amplifying host of West Nile virus	Wheeler SS, Taff CC, Reisen WK, Townsend AK.	Wheeler SS	Parasit Vectors	2021	10.1186/s13071-021-04827-x	Culex tarsalis	United States	Nearctic	black-tailed jackrabbit (Lepis californicus)	Non-human mammal	1		Resting boxes	PCR	Urban/rural			Mixed
34158103	Mosquito blood-feeding patterns and nesting behavior of American crows, an amplifying host of West Nile virus	Wheeler SS, Taff CC, Reisen WK, Townsend AK.	Wheeler SS	Parasit Vectors	2021	10.1186/s13071-021-04827-x	Culex tarsalis	United States	Nearctic	Eurasian collard-dove (Streptopelia decaocto)	Avian	1		Resting boxes	PCR	Urban/rural			Mixed
34158103	Mosquito blood-feeding patterns and nesting behavior of American crows, an amplifying host of West Nile virus	Wheeler SS, Taff CC, Reisen WK, Townsend AK.	Wheeler SS	Parasit Vectors	2021	10.1186/s13071-021-04827-x	Culex tarsalis	United States	Nearctic	Eurasian collard-dove (Streptopelia decaocto)	Avian	1		Resting boxes	PCR	Urban/rural			Mixed
34158103	Mosquito blood-feeding patterns and nesting behavior of American crows, an amplifying host of West Nile virus	Wheeler SS, Taff CC, Reisen WK, Townsend AK.	Wheeler SS	Parasit Vectors	2021	10.1186/s13071-021-04827-x	Culex tarsalis	United States	Nearctic	cow (Bos taurus)	Non-human mammal	1		Resting boxes	PCR	Urban/rural			Mixed
34158103	Mosquito blood-feeding patterns and nesting behavior of American crows, an amplifying host of West Nile virus	Wheeler SS, Taff CC, Reisen WK, Townsend AK.	Wheeler SS	Parasit Vectors	2021	10.1186/s13071-021-04827-x	Culex tarsalis	United States	Nearctic	house finch (Haemorhous mexicanus)	Avian	1		Resting boxes	PCR	Urban/rural			Mixed
34158103	Mosquito blood-feeding patterns and nesting behavior of American crows, an amplifying host of West Nile virus	Wheeler SS, Taff CC, Reisen WK, Townsend AK.	Wheeler SS	Parasit Vectors	2021	10.1186/s13071-021-04827-x	Culex tarsalis	United States	Nearctic	wild turkey (Meleagris gallopavo)	Avian	1		Resting boxes	PCR	Urban/rural			Mixed
34158103	Mosquito blood-feeding patterns and nesting behavior of American crows, an amplifying host of West Nile virus	Wheeler SS, Taff CC, Reisen WK, Townsend AK.	Wheeler SS	Parasit Vectors	2021	10.1186/s13071-021-04827-x	Culex tarsalis	United States	Nearctic	California scrub-jay (Aphelocoma californica)	Avian	1		Resting boxes	PCR	Urban/rural			Mixed
34158103	Mosquito blood-feeding patterns and nesting behavior of American crows, an amplifying host of West Nile virus	Wheeler SS, Taff CC, Reisen WK, Townsend AK.	Wheeler SS	Parasit Vectors	2021	10.1186/s13071-021-04827-x	Culex tarsalis	United States	Nearctic	mourning dove (Zenaida macroura)	Avian	1		Resting boxes	PCR	Urban/rural			Mixed
34158103	Mosquito blood-feeding patterns and nesting behavior of American crows, an amplifying host of West Nile virus	Wheeler SS, Taff CC, Reisen WK, Townsend AK.	Wheeler SS	Parasit Vectors	2021	10.1186/s13071-021-04827-x	Culex tarsalis	United States	Nearctic	house finch (Haemorhous mexicanus)	Avian	1		Resting boxes	PCR	Urban/rural			Mixed
34158103	Mosquito blood-feeding patterns and nesting behavior of American crows, an amplifying host of West Nile virus	Wheeler SS, Taff CC, Reisen WK, Townsend AK.	Wheeler SS	Parasit Vectors	2021	10.1186/s13071-021-04827-x	Culex tarsalis	United States	Nearctic	house finch (Haemorhous mexicanus)	Avian	1		Resting boxes	PCR	Urban/rural			Mixed
34158103	Mosquito blood-feeding patterns and nesting behavior of American crows, an amplifying host of West Nile virus	Wheeler SS, Taff CC, Reisen WK, Townsend AK.	Wheeler SS	Parasit Vectors	2021	10.1186/s13071-021-04827-x	Culex tarsalis	United States	Nearctic	cow (Bos taurus)	Non-human mammal	1		Resting boxes	PCR	Urban/rural			Mixed
34158103	Mosquito blood-feeding patterns and nesting behavior of American crows, an amplifying host of West Nile virus	Wheeler SS, Taff CC, Reisen WK, Townsend AK.	Wheeler SS	Parasit Vectors	2021	10.1186/s13071-021-04827-x	Culex tarsalis	United States	Nearctic	California scrub-jay (Aphelocoma californica)	Avian	1		Resting boxes	PCR	Urban/rural			Mixed
34158103	Mosquito blood-feeding patterns and nesting behavior of American crows, an amplifying host of West Nile virus	Wheeler SS, Taff CC, Reisen WK, Townsend AK.	Wheeler SS	Parasit Vectors	2021	10.1186/s13071-021-04827-x	Culex tarsalis	United States	Nearctic	American robin (Turdus migratorius)	Avian	1		Resting boxes	PCR	Urban/rural			Mixed
34158103	Mosquito blood-feeding patterns and nesting behavior of American crows, an amplifying host of West Nile virus	Wheeler SS, Taff CC, Reisen WK, Townsend AK.	Wheeler SS	Parasit Vectors	2021	10.1186/s13071-021-04827-x	Culex tarsalis	United States	Nearctic	California scrub-jay (Aphelocoma californica)	Avian	1		Resting boxes	PCR	Urban/rural			Mixed
34158103	Mosquito blood-feeding patterns and nesting behavior of American crows, an amplifying host of West Nile virus	Wheeler SS, Taff CC, Reisen WK, Townsend AK.	Wheeler SS	Parasit Vectors	2021	10.1186/s13071-021-04827-x	Culex tarsalis	United States	Nearctic	Eurasian collard-dove (Streptopelia decaocto)	Avian	1		Resting boxes	PCR	Urban/rural			Mixed
34158103	Mosquito blood-feeding patterns and nesting behavior of American crows, an amplifying host of West Nile virus	Wheeler SS, Taff CC, Reisen WK, Townsend AK.	Wheeler SS	Parasit Vectors	2021	10.1186/s13071-021-04827-x	Culex tarsalis	United States	Nearctic	California scrub-jay (Aphelocoma californica)	Avian	1		Resting boxes	PCR	Urban/rural			Mixed
34158103	Mosquito blood-feeding patterns and nesting behavior of American crows, an amplifying host of West Nile virus	Wheeler SS, Taff CC, Reisen WK, Townsend AK.	Wheeler SS	Parasit Vectors	2021	10.1186/s13071-021-04827-x	Culex tarsalis	United States	Nearctic	American kestrel (Falco sparverius)	Avian	1		Resting boxes	PCR	Urban/rural			Mixed
34158103	Mosquito blood-feeding patterns and nesting behavior of American crows, an amplifying host of West Nile virus	Wheeler SS, Taff CC, Reisen WK, Townsend AK.	Wheeler SS	Parasit Vectors	2021	10.1186/s13071-021-04827-x	Culex tarsalis	United States	Nearctic	Eurasian collard-dove (Streptopelia decaocto)	Avian	1		Resting boxes	PCR	Urban/rural			Mixed
34158103	Mosquito blood-feeding patterns and nesting behavior of American crows, an amplifying host of West Nile virus	Wheeler SS, Taff CC, Reisen WK, Townsend AK.	Wheeler SS	Parasit Vectors	2021	10.1186/s13071-021-04827-x	Culex tarsalis	United States	Nearctic	Eurasian collard-dove (Streptopelia decaocto)	Avian	1		Resting boxes	PCR	Urban/rural			Mixed
34158103	Mosquito blood-feeding patterns and nesting behavior of American crows, an amplifying host of West Nile virus	Wheeler SS, Taff CC, Reisen WK, Townsend AK.	Wheeler SS	Parasit Vectors	2021	10.1186/s13071-021-04827-x	Culex tarsalis	United States	Nearctic	California scrub-jay (Aphelocoma californica)	Avian	1		Resting boxes	PCR	Urban/rural			Mixed
34158103	Mosquito blood-feeding patterns and nesting behavior of American crows, an amplifying host of West Nile virus	Wheeler SS, Taff CC, Reisen WK, Townsend AK.	Wheeler SS	Parasit Vectors	2021	10.1186/s13071-021-04827-x	Culex tarsalis	United States	Nearctic	mourning dove (Zenaida macroura)	Avian	1		Resting boxes	PCR	Urban/rural			Mixed
34158103	Mosquito blood-feeding patterns and nesting behavior of American crows, an amplifying host of West Nile virus	Wheeler SS, Taff CC, Reisen WK, Townsend AK.	Wheeler SS	Parasit Vectors	2021	10.1186/s13071-021-04827-x	Culex tarsalis	United States	Nearctic	California scrub-jay (Aphelocoma californica)	Avian	1		Resting boxes	PCR	Urban/rural			Mixed
34158103	Mosquito blood-feeding patterns and nesting behavior of American crows, an amplifying host of West Nile virus	Wheeler SS, Taff CC, Reisen WK, Townsend AK.	Wheeler SS	Parasit Vectors	2021	10.1186/s13071-021-04827-x	Culex tarsalis	United States	Nearctic	house finch (Haemorhous mexicanus)	Avian	1		Resting boxes	PCR	Urban/rural			Mixed
34158103	Mosquito blood-feeding patterns and nesting behavior of American crows, an amplifying host of West Nile virus	Wheeler SS, Taff CC, Reisen WK, Townsend AK.	Wheeler SS	Parasit Vectors	2021	10.1186/s13071-021-04827-x	Culex tarsalis	United States	Nearctic	house finch (Haemorhous mexicanus)	Avian	1		Resting boxes	PCR	Urban/rural			Mixed
34158103	Mosquito blood-feeding patterns and nesting behavior of American crows, an amplifying host of West Nile virus	Wheeler SS, Taff CC, Reisen WK, Townsend AK.	Wheeler SS	Parasit Vectors	2021	10.1186/s13071-021-04827-x	Culex tarsalis	United States	Nearctic	California scrub-jay (Aphelocoma californica)	Avian	1		Resting boxes	PCR	Urban/rural			Mixed
34158103	Mosquito blood-feeding patterns and nesting behavior of American crows, an amplifying host of West Nile virus	Wheeler SS, Taff CC, Reisen WK, Townsend AK.	Wheeler SS	Parasit Vectors	2021	10.1186/s13071-021-04827-x	Culex tarsalis	United States	Nearctic	American robin (Turdus migratorius)	Avian	1		Resting boxes	PCR	Urban/rural			Mixed
34158103	Mosquito blood-feeding patterns and nesting behavior of American crows, an amplifying host of West Nile virus	Wheeler SS, Taff CC, Reisen WK, Townsend AK.	Wheeler SS	Parasit Vectors	2021	10.1186/s13071-021-04827-x	Culex tarsalis	United States	Nearctic	American kestrel (Falco sparverius)	Avian	1		Resting boxes	PCR	Urban/rural			Mixed
34158103	Mosquito blood-feeding patterns and nesting behavior of American crows, an amplifying host of West Nile virus	Wheeler SS, Taff CC, Reisen WK, Townsend AK.	Wheeler SS	Parasit Vectors	2021	10.1186/s13071-021-04827-x	Culex tarsalis	United States	Nearctic	house finch (Haemorhous mexicanus)	Avian	1		Resting boxes	PCR	Urban/rural			Mixed
34158103	Mosquito blood-feeding patterns and nesting behavior of American crows, an amplifying host of West Nile virus	Wheeler SS, Taff CC, Reisen WK, Townsend AK.	Wheeler SS	Parasit Vectors	2021	10.1186/s13071-021-04827-x	Culex tarsalis	United States	Nearctic	house finch (Haemorhous mexicanus)	Avian	1		Resting boxes	PCR	Urban/rural			Mixed
34158103	Mosquito blood-feeding patterns and nesting behavior of American crows, an amplifying host of West Nile virus	Wheeler SS, Taff CC, Reisen WK, Townsend AK.	Wheeler SS	Parasit Vectors	2021	10.1186/s13071-021-04827-x	Culex tarsalis	United States	Nearctic	sheep (Ovis aries)	Non-human mammal	1		Resting boxes	PCR	Urban/rural			Mixed
34158103	Mosquito blood-feeding patterns and nesting behavior of American crows, an amplifying host of West Nile virus	Wheeler SS, Taff CC, Reisen WK, Townsend AK.	Wheeler SS	Parasit Vectors	2021	10.1186/s13071-021-04827-x	Culex tarsalis	United States	Nearctic	cow (Bos taurus)	Non-human mammal	1		Resting boxes	PCR	Urban/rural			Mixed
34158103	Mosquito blood-feeding patterns and nesting behavior of American crows, an amplifying host of West Nile virus	Wheeler SS, Taff CC, Reisen WK, Townsend AK.	Wheeler SS	Parasit Vectors	2021	10.1186/s13071-021-04827-x	Culex tarsalis	United States	Nearctic	house finch (Haemorhous mexicanus)	Avian	1		Resting boxes	PCR	Urban/rural			Mixed
34158103	Mosquito blood-feeding patterns and nesting behavior of American crows, an amplifying host of West Nile virus	Wheeler SS, Taff CC, Reisen WK, Townsend AK.	Wheeler SS	Parasit Vectors	2021	10.1186/s13071-021-04827-x	Culex tarsalis	United States	Nearctic	house finch (Haemorhous mexicanus)	Avian	1		Resting boxes	PCR	Urban/rural			Mixed
34158103	Mosquito blood-feeding patterns and nesting behavior of American crows, an amplifying host of West Nile virus	Wheeler SS, Taff CC, Reisen WK, Townsend AK.	Wheeler SS	Parasit Vectors	2021	10.1186/s13071-021-04827-x	Culex tarsalis	United States	Nearctic	house finch (Haemorhous mexicanus)	Avian	1		Resting boxes	PCR	Urban/rural			Mixed
34158103	Mosquito blood-feeding patterns and nesting behavior of American crows, an amplifying host of West Nile virus	Wheeler SS, Taff CC, Reisen WK, Townsend AK.	Wheeler SS	Parasit Vectors	2021	10.1186/s13071-021-04827-x	Culex tarsalis	United States	Nearctic	house finch (Haemorhous mexicanus)	Avian	1		Resting boxes	PCR	Urban/rural			Mixed
34158103	Mosquito blood-feeding patterns and nesting behavior of American crows, an amplifying host of West Nile virus	Wheeler SS, Taff CC, Reisen WK, Townsend AK.	Wheeler SS	Parasit Vectors	2021	10.1186/s13071-021-04827-x	Culex tarsalis	United States	Nearctic	house finch (Haemorhous mexicanus)	Avian	1		Resting boxes	PCR	Urban/rural			Mixed
34158103	Mosquito blood-feeding patterns and nesting behavior of American crows, an amplifying host of West Nile virus	Wheeler SS, Taff CC, Reisen WK, Townsend AK.	Wheeler SS	Parasit Vectors	2021	10.1186/s13071-021-04827-x	Culex tarsalis	United States	Nearctic	northern mockingbird (Mimus polyglottos)	Avian	1		Resting boxes	PCR	Urban/rural			Mixed
34158103	Mosquito blood-feeding patterns and nesting behavior of American crows, an amplifying host of West Nile virus	Wheeler SS, Taff CC, Reisen WK, Townsend AK.	Wheeler SS	Parasit Vectors	2021	10.1186/s13071-021-04827-x	Culex tarsalis	United States	Nearctic	house finch (Haemorhous mexicanus)	Avian	1		Resting boxes	PCR	Urban/rural			Mixed
34158103	Mosquito blood-feeding patterns and nesting behavior of American crows, an amplifying host of West Nile virus	Wheeler SS, Taff CC, Reisen WK, Townsend AK.	Wheeler SS	Parasit Vectors	2021	10.1186/s13071-021-04827-x	Culex tarsalis	United States	Nearctic	California scrub-jay (Aphelocoma californica)	Avian	1		Resting boxes	PCR	Urban/rural			Mixed
34158103	Mosquito blood-feeding patterns and nesting behavior of American crows, an amplifying host of West Nile virus	Wheeler SS, Taff CC, Reisen WK, Townsend AK.	Wheeler SS	Parasit Vectors	2021	10.1186/s13071-021-04827-x	Culex tarsalis	United States	Nearctic	California scrub-jay (Aphelocoma californica)	Avian	1		Resting boxes	PCR	Urban/rural			Mixed
34158103	Mosquito blood-feeding patterns and nesting behavior of American crows, an amplifying host of West Nile virus	Wheeler SS, Taff CC, Reisen WK, Townsend AK.	Wheeler SS	Parasit Vectors	2021	10.1186/s13071-021-04827-x	Culex tarsalis	United States	Nearctic	American robin (Turdus migratorius)	Avian	1		Resting boxes	PCR	Urban/rural			Mixed
34158103	Mosquito blood-feeding patterns and nesting behavior of American crows, an amplifying host of West Nile virus	Wheeler SS, Taff CC, Reisen WK, Townsend AK.	Wheeler SS	Parasit Vectors	2021	10.1186/s13071-021-04827-x	Culex tarsalis	United States	Nearctic	house finch (Haemorhous mexicanus)	Avian	1		Resting boxes	PCR	Urban/rural			Mixed
34158103	Mosquito blood-feeding patterns and nesting behavior of American crows, an amplifying host of West Nile virus	Wheeler SS, Taff CC, Reisen WK, Townsend AK.	Wheeler SS	Parasit Vectors	2021	10.1186/s13071-021-04827-x	Culex tarsalis	United States	Nearctic	house finch (Haemorhous mexicanus)	Avian	1		Resting boxes	PCR	Urban/rural			Mixed
34158103	Mosquito blood-feeding patterns and nesting behavior of American crows, an amplifying host of West Nile virus	Wheeler SS, Taff CC, Reisen WK, Townsend AK.	Wheeler SS	Parasit Vectors	2021	10.1186/s13071-021-04827-x	Culex tarsalis	United States	Nearctic	Eurasian collard-dove (Streptopelia decaocto)	Avian	1		Resting boxes	PCR	Urban/rural			Mixed
34158103	Mosquito blood-feeding patterns and nesting behavior of American crows, an amplifying host of West Nile virus	Wheeler SS, Taff CC, Reisen WK, Townsend AK.	Wheeler SS	Parasit Vectors	2021	10.1186/s13071-021-04827-x	Culex tarsalis	United States	Nearctic	California scrub-jay (Aphelocoma californica)	Avian	1		Resting boxes	PCR	Urban/rural			Mixed
34158103	Mosquito blood-feeding patterns and nesting behavior of American crows, an amplifying host of West Nile virus	Wheeler SS, Taff CC, Reisen WK, Townsend AK.	Wheeler SS	Parasit Vectors	2021	10.1186/s13071-021-04827-x	Culex tarsalis	United States	Nearctic	northern mockingbird (Mimus polyglottos)	Avian	1		Resting boxes	PCR	Urban/rural			Mixed
34158103	Mosquito blood-feeding patterns and nesting behavior of American crows, an amplifying host of West Nile virus	Wheeler SS, Taff CC, Reisen WK, Townsend AK.	Wheeler SS	Parasit Vectors	2021	10.1186/s13071-021-04827-x	Culex tarsalis	United States	Nearctic	house finch (Haemorhous mexicanus)	Avian	1		Resting boxes	PCR	Urban/rural			Mixed
34158103	Mosquito blood-feeding patterns and nesting behavior of American crows, an amplifying host of West Nile virus	Wheeler SS, Taff CC, Reisen WK, Townsend AK.	Wheeler SS	Parasit Vectors	2021	10.1186/s13071-021-04827-x	Culex tarsalis	United States	Nearctic	house finch (Haemorhous mexicanus)	Avian	1		Resting boxes	PCR	Urban/rural			Mixed
34158103	Mosquito blood-feeding patterns and nesting behavior of American crows, an amplifying host of West Nile virus	Wheeler SS, Taff CC, Reisen WK, Townsend AK.	Wheeler SS	Parasit Vectors	2021	10.1186/s13071-021-04827-x	Culex tarsalis	United States	Nearctic	house finch (Haemorhous mexicanus)	Avian	1		Resting boxes	PCR	Urban/rural			Mixed
34158103	Mosquito blood-feeding patterns and nesting behavior of American crows, an amplifying host of West Nile virus	Wheeler SS, Taff CC, Reisen WK, Townsend AK.	Wheeler SS	Parasit Vectors	2021	10.1186/s13071-021-04827-x	Culex tarsalis	United States	Nearctic	Eurasian collard-dove (Streptopelia decaocto)	Avian	1		Resting boxes	PCR	Urban/rural			Mixed
34158103	Mosquito blood-feeding patterns and nesting behavior of American crows, an amplifying host of West Nile virus	Wheeler SS, Taff CC, Reisen WK, Townsend AK.	Wheeler SS	Parasit Vectors	2021	10.1186/s13071-021-04827-x	Culex tarsalis	United States	Nearctic	California scrub-jay (Aphelocoma californica)	Avian	1		Resting boxes	PCR	Urban/rural			Mixed
34158103	Mosquito blood-feeding patterns and nesting behavior of American crows, an amplifying host of West Nile virus	Wheeler SS, Taff CC, Reisen WK, Townsend AK.	Wheeler SS	Parasit Vectors	2021	10.1186/s13071-021-04827-x	Culex tarsalis	United States	Nearctic	cow (Bos taurus)	Non-human mammal	1		Resting boxes	PCR	Urban/rural			Mixed
34158103	Mosquito blood-feeding patterns and nesting behavior of American crows, an amplifying host of West Nile virus	Wheeler SS, Taff CC, Reisen WK, Townsend AK.	Wheeler SS	Parasit Vectors	2021	10.1186/s13071-021-04827-x	Culex tarsalis	United States	Nearctic	California scrub-jay (Aphelocoma californica)	Avian	1		Resting boxes	PCR	Urban/rural			Mixed
34158103	Mosquito blood-feeding patterns and nesting behavior of American crows, an amplifying host of West Nile virus	Wheeler SS, Taff CC, Reisen WK, Townsend AK.	Wheeler SS	Parasit Vectors	2021	10.1186/s13071-021-04827-x	Culex tarsalis	United States	Nearctic	cow (Bos taurus)	Non-human mammal	1		Resting boxes	PCR	Urban/rural			Mixed
34158103	Mosquito blood-feeding patterns and nesting behavior of American crows, an amplifying host of West Nile virus	Wheeler SS, Taff CC, Reisen WK, Townsend AK.	Wheeler SS	Parasit Vectors	2021	10.1186/s13071-021-04827-x	Culex tarsalis	United States	Nearctic	cow (Bos taurus)	Non-human mammal	1		Resting boxes	PCR	Urban/rural			Mixed
34158103	Mosquito blood-feeding patterns and nesting behavior of American crows, an amplifying host of West Nile virus	Wheeler SS, Taff CC, Reisen WK, Townsend AK.	Wheeler SS	Parasit Vectors	2021	10.1186/s13071-021-04827-x	Culex tarsalis	United States	Nearctic	Eurasian collard-dove (Streptopelia decaocto)	Avian	1		Resting boxes	PCR	Urban/rural			Mixed
34158103	Mosquito blood-feeding patterns and nesting behavior of American crows, an amplifying host of West Nile virus	Wheeler SS, Taff CC, Reisen WK, Townsend AK.	Wheeler SS	Parasit Vectors	2021	10.1186/s13071-021-04827-x	Culex tarsalis	United States	Nearctic	Eurasian collard-dove (Streptopelia decaocto)	Avian	1		Resting boxes	PCR	Urban/rural			Mixed
34158103	Mosquito blood-feeding patterns and nesting behavior of American crows, an amplifying host of West Nile virus	Wheeler SS, Taff CC, Reisen WK, Townsend AK.	Wheeler SS	Parasit Vectors	2021	10.1186/s13071-021-04827-x	Culex tarsalis	United States	Nearctic	Eurasian collard-dove (Streptopelia decaocto)	Avian	1		Resting boxes	PCR	Urban/rural			Mixed
34158103	Mosquito blood-feeding patterns and nesting behavior of American crows, an amplifying host of West Nile virus	Wheeler SS, Taff CC, Reisen WK, Townsend AK.	Wheeler SS	Parasit Vectors	2021	10.1186/s13071-021-04827-x	Culex tarsalis	United States	Nearctic	American kestrel (Falco sparverius)	Avian	1		Resting boxes	PCR	Urban/rural			Mixed
34158103	Mosquito blood-feeding patterns and nesting behavior of American crows, an amplifying host of West Nile virus	Wheeler SS, Taff CC, Reisen WK, Townsend AK.	Wheeler SS	Parasit Vectors	2021	10.1186/s13071-021-04827-x	Culex tarsalis	United States	Nearctic	Eurasian collard-dove (Streptopelia decaocto)	Avian	1		Resting boxes	PCR	Urban/rural			Mixed
34158103	Mosquito blood-feeding patterns and nesting behavior of American crows, an amplifying host of West Nile virus	Wheeler SS, Taff CC, Reisen WK, Townsend AK.	Wheeler SS	Parasit Vectors	2021	10.1186/s13071-021-04827-x	Culex tarsalis	United States	Nearctic	Eurasian collard-dove (Streptopelia decaocto)	Avian	1		Resting boxes	PCR	Urban/rural			Mixed
34158103	Mosquito blood-feeding patterns and nesting behavior of American crows, an amplifying host of West Nile virus	Wheeler SS, Taff CC, Reisen WK, Townsend AK.	Wheeler SS	Parasit Vectors	2021	10.1186/s13071-021-04827-x	Culex tarsalis	United States	Nearctic	house finch (Haemorhous mexicanus)	Avian	1		Resting boxes	PCR	Urban/rural			Mixed
37565364	Host-mosquito interactions in rural and urban equestrian facilities from temperate Argentina	Cardo MV, Vezzani D.	Cardo MV	Med Vet Entomol	2023	10.1111/mve.12686	Culex apicinus	Argentina	Neotropical	Mammal	Non-human mammal	9	15	Aspirators	PCR	Urban/rural	Indoor/outdoor		Mixed
37565364	Host-mosquito interactions in rural and urban equestrian facilities from temperate Argentina	Cardo MV, Vezzani D.	Cardo MV	Med Vet Entomol	2023	10.1111/mve.12686	Culex apicinus	Argentina	Neotropical	Avian	Avian	6	15	Aspirators	PCR	Urban/rural	Indoor/outdoor		Mixed
37565364	Host-mosquito interactions in rural and urban equestrian facilities from temperate Argentina	Cardo MV, Vezzani D.	Cardo MV	Med Vet Entomol	2023	10.1111/mve.12686	Culex chidesteri	Argentina	Neotropical	Mammal	Non-human mammal	1	2	Aspirators	PCR	Urban/rural	Indoor/outdoor		Mixed
37565364	Host-mosquito interactions in rural and urban equestrian facilities from temperate Argentina	Cardo MV, Vezzani D.	Cardo MV	Med Vet Entomol	2023	10.1111/mve.12686	Culex chidesteri	Argentina	Neotropical	Avian	Avian	1	2	Aspirators	PCR	Urban/rural	Indoor/outdoor		Mixed
37565364	Host-mosquito interactions in rural and urban equestrian facilities from temperate Argentina	Cardo MV, Vezzani D.	Cardo MV	Med Vet Entomol	2023	10.1111/mve.12686	Culex dolosus	Argentina	Neotropical	Mammal	Non-human mammal	2	8	Aspirators	PCR	Urban/rural	Indoor/outdoor		Mixed
37565364	Host-mosquito interactions in rural and urban equestrian facilities from temperate Argentina	Cardo MV, Vezzani D.	Cardo MV	Med Vet Entomol	2023	10.1111/mve.12686	Culex dolosus	Argentina	Neotropical	Avian	Avian	6	8	Aspirators	PCR	Urban/rural	Indoor/outdoor		Mixed
37565364	Host-mosquito interactions in rural and urban equestrian facilities from temperate Argentina	Cardo MV, Vezzani D.	Cardo MV	Med Vet Entomol	2023	10.1111/mve.12686	Culex eduardoi	Argentina	Neotropical	Mammal	Non-human mammal	8	10	Aspirators	PCR	Urban/rural	Indoor/outdoor		Mixed
37565364	Host-mosquito interactions in rural and urban equestrian facilities from temperate Argentina	Cardo MV, Vezzani D.	Cardo MV	Med Vet Entomol	2023	10.1111/mve.12686	Culex eduardoi	Argentina	Neotropical	Avian	Avian	2	10	Aspirators	PCR	Urban/rural	Indoor/outdoor		Mixed
37565364	Host-mosquito interactions in rural and urban equestrian facilities from temperate Argentina	Cardo MV, Vezzani D.	Cardo MV	Med Vet Entomol	2023	10.1111/mve.12686	Culex lahilei	Argentina	Neotropical	Mammal	Non-human mammal	1	1	Aspirators	PCR	Urban/rural	Indoor/outdoor		Mixed
37565364	Host-mosquito interactions in rural and urban equestrian facilities from temperate Argentina	Cardo MV, Vezzani D.	Cardo MV	Med Vet Entomol	2023	10.1111/mve.12686	Culex maxi	Argentina	Neotropical	Mammal	Non-human mammal	21	21	Aspirators	PCR	Urban/rural	Indoor/outdoor		Mixed
37565364	Host-mosquito interactions in rural and urban equestrian facilities from temperate Argentina	Cardo MV, Vezzani D.	Cardo MV	Med Vet Entomol	2023	10.1111/mve.12686	Culex pipiens molestus	Argentina	Neotropical	Mammal	Non-human mammal	18	26	Aspirators	PCR	Urban/rural	Indoor/outdoor		Mixed
37565364	Host-mosquito interactions in rural and urban equestrian facilities from temperate Argentina	Cardo MV, Vezzani D.	Cardo MV	Med Vet Entomol	2023	10.1111/mve.12686	Culex pipiens molestus	Argentina	Neotropical	Avian	Avian	8	26	Aspirators	PCR	Urban/rural	Indoor/outdoor		Mixed
37565364	Host-mosquito interactions in rural and urban equestrian facilities from temperate Argentina	Cardo MV, Vezzani D.	Cardo MV	Med Vet Entomol	2023	10.1111/mve.12686	Culex quinquefasciatus	Argentina	Neotropical	Mammal	Non-human mammal	14	53	Aspirators	PCR	Urban/rural	Indoor/outdoor		Mixed
37565364	Host-mosquito interactions in rural and urban equestrian facilities from temperate Argentina	Cardo MV, Vezzani D.	Cardo MV	Med Vet Entomol	2023	10.1111/mve.12686	Culex quinquefasciatus	Argentina	Neotropical	Avian	Avian	39	53	Aspirators	PCR	Urban/rural	Indoor/outdoor		Mixed
37565364	Host-mosquito interactions in rural and urban equestrian facilities from temperate Argentina	Cardo MV, Vezzani D.	Cardo MV	Med Vet Entomol	2023	10.1111/mve.12686	Culex pipiens quinquefasciatus hybrid	Argentina	Neotropical	Mammal	Non-human mammal	4	11	Aspirators	PCR	Urban/rural	Indoor/outdoor		Mixed
37565364	Host-mosquito interactions in rural and urban equestrian facilities from temperate Argentina	Cardo MV, Vezzani D.	Cardo MV	Med Vet Entomol	2023	10.1111/mve.12686	Culex pipiens quinquefasciatus hybrid	Argentina	Neotropical	Avian	Avian	7	11	Aspirators	PCR	Urban/rural	Indoor/outdoor		Mixed
34224564	Host-Feeding Patterns of the Mosquito Assemblage at Lomas Barbudal Biological Reserve, Guanacaste, Costa Rica	Gilkey PL, Ortiz DL, Kowalo T, Troyo A, Sirot LK.	Gilkey PL	J Med Entomol	2021	10.1093/jme/tjab113	Culex erraticus	Costa Rica	Neotropical	Brown basilisk (Basiliscus vittatus)	Reptile	1		Resting boxes + Aspirator	PCR	Natural/rural	Indoor/outdoor		Mixed
34224564	Host-Feeding Patterns of the Mosquito Assemblage at Lomas Barbudal Biological Reserve, Guanacaste, Costa Rica	Gilkey PL, Ortiz DL, Kowalo T, Troyo A, Sirot LK.	Gilkey PL	J Med Entomol	2021	10.1093/jme/tjab113	Culex erraticus	Costa Rica	Neotropical	Iguana (Iguana iguana)	Reptile	3		Resting boxes + Aspirator	PCR	Natural/rural	Indoor/outdoor		Mixed
34224564	Host-Feeding Patterns of the Mosquito Assemblage at Lomas Barbudal Biological Reserve, Guanacaste, Costa Rica	Gilkey PL, Ortiz DL, Kowalo T, Troyo A, Sirot LK.	Gilkey PL	J Med Entomol	2021	10.1093/jme/tjab113	Culex erraticus	Costa Rica	Neotropical	Human (Homo sapiens)	Human	1		Resting boxes + Aspirator	PCR	Natural/rural	Indoor/outdoor		Mixed
34224564	Host-Feeding Patterns of the Mosquito Assemblage at Lomas Barbudal Biological Reserve, Guanacaste, Costa Rica	Gilkey PL, Ortiz DL, Kowalo T, Troyo A, Sirot LK.	Gilkey PL	J Med Entomol	2021	10.1093/jme/tjab113	Culex erraticus	Costa Rica	Neotropical	White-tailed deer (Odocoileus virginianus)	Non-human mammal	1		Resting boxes + Aspirator	PCR	Natural/rural	Indoor/outdoor		Mixed
34224564	Host-Feeding Patterns of the Mosquito Assemblage at Lomas Barbudal Biological Reserve, Guanacaste, Costa Rica	Gilkey PL, Ortiz DL, Kowalo T, Troyo A, Sirot LK.	Gilkey PL	J Med Entomol	2021	10.1093/jme/tjab113	Culex restrictor	Costa Rica	Neotropical	Great curassow (Crax ruba)	Avian	1		Resting boxes + Aspirator	PCR	Natural/rural	Indoor/outdoor		Mixed
34224564	Host-Feeding Patterns of the Mosquito Assemblage at Lomas Barbudal Biological Reserve, Guanacaste, Costa Rica	Gilkey PL, Ortiz DL, Kowalo T, Troyo A, Sirot LK.	Gilkey PL	J Med Entomol	2021	10.1093/jme/tjab113	Culex restrictor	Costa Rica	Neotropical	White-nosed coati (Nasua narica Linnaeus)	Non-human mammal	1		Resting boxes + Aspirator	PCR	Natural/rural	Indoor/outdoor		Mixed
28968822	Host-Feeding Patterns of Culex stigmatosoma (Diptera: Culicidae) in Southern California	McPhatter LP, Su T, Williams G, Cheng ML, Dhillon M, Gerry AC.	McPhatter LP	J Med Entomol	2017	10.1093/jme/tjx154	Culex stigmatosoma	United States	Nearctic	Chicken (Gallus gallus)	Avian	246	647	Traps	PCR	Urban/rural/natural			Mixed
28968822	Host-Feeding Patterns of Culex stigmatosoma (Diptera: Culicidae) in Southern California	McPhatter LP, Su T, Williams G, Cheng ML, Dhillon M, Gerry AC.	McPhatter LP	J Med Entomol	2017	10.1093/jme/tjx154	Culex stigmatosoma	United States	Nearctic	House sparrow (Passer domesticus)	Avian	151	647	Traps	PCR	Urban/rural/natural			Mixed
28968822	Host-Feeding Patterns of Culex stigmatosoma (Diptera: Culicidae) in Southern California	McPhatter LP, Su T, Williams G, Cheng ML, Dhillon M, Gerry AC.	McPhatter LP	J Med Entomol	2017	10.1093/jme/tjx154	Culex stigmatosoma	United States	Nearctic	House finch (Carpodacus mexicanus)	Avian	111	647	Traps	PCR	Urban/rural/natural			Mixed
28968822	Host-Feeding Patterns of Culex stigmatosoma (Diptera: Culicidae) in Southern California	McPhatter LP, Su T, Williams G, Cheng ML, Dhillon M, Gerry AC.	McPhatter LP	J Med Entomol	2017	10.1093/jme/tjx154	Culex stigmatosoma	United States	Nearctic	American crow (Corvus brachyrhynchos)	Avian	26	647	Traps	PCR	Urban/rural/natural			Mixed
28968822	Host-Feeding Patterns of Culex stigmatosoma (Diptera: Culicidae) in Southern California	McPhatter LP, Su T, Williams G, Cheng ML, Dhillon M, Gerry AC.	McPhatter LP	J Med Entomol	2017	10.1093/jme/tjx154	Culex stigmatosoma	United States	Nearctic	Mourning dove (Zenaida macroura)	Avian	19	647	Traps	PCR	Urban/rural/natural			Mixed
28968822	Host-Feeding Patterns of Culex stigmatosoma (Diptera: Culicidae) in Southern California	McPhatter LP, Su T, Williams G, Cheng ML, Dhillon M, Gerry AC.	McPhatter LP	J Med Entomol	2017	10.1093/jme/tjx154	Culex stigmatosoma	United States	Nearctic	Cooper's hawk (Accipiter cooperii)	Avian	11	647	Traps	PCR	Urban/rural/natural			Mixed
28968822	Host-Feeding Patterns of Culex stigmatosoma (Diptera: Culicidae) in Southern California	McPhatter LP, Su T, Williams G, Cheng ML, Dhillon M, Gerry AC.	McPhatter LP	J Med Entomol	2017	10.1093/jme/tjx154	Culex stigmatosoma	United States	Nearctic	Northern mockingbird (Mimus polyglottos)	Avian	11	647	Traps	PCR	Urban/rural/natural			Mixed
28968822	Host-Feeding Patterns of Culex stigmatosoma (Diptera: Culicidae) in Southern California	McPhatter LP, Su T, Williams G, Cheng ML, Dhillon M, Gerry AC.	McPhatter LP	J Med Entomol	2017	10.1093/jme/tjx154	Culex stigmatosoma	United States	Nearctic	Eurasian collared-dove (steptopelia decaocto)	Avian	8	647	Traps	PCR	Urban/rural/natural			Mixed
28968822	Host-Feeding Patterns of Culex stigmatosoma (Diptera: Culicidae) in Southern California	McPhatter LP, Su T, Williams G, Cheng ML, Dhillon M, Gerry AC.	McPhatter LP	J Med Entomol	2017	10.1093/jme/tjx154	Culex stigmatosoma	United States	Nearctic	Common starling (Sturnus vulgaris)	Avian	7	647	Traps	PCR	Urban/rural/natural			Mixed
28968822	Host-Feeding Patterns of Culex stigmatosoma (Diptera: Culicidae) in Southern California	McPhatter LP, Su T, Williams G, Cheng ML, Dhillon M, Gerry AC.	McPhatter LP	J Med Entomol	2017	10.1093/jme/tjx154	Culex stigmatosoma	United States	Nearctic	Red-winged blackbird (Agelaius phoeniceus)	Avian	5	647	Traps	PCR	Urban/rural/natural			Mixed
28968822	Host-Feeding Patterns of Culex stigmatosoma (Diptera: Culicidae) in Southern California	McPhatter LP, Su T, Williams G, Cheng ML, Dhillon M, Gerry AC.	McPhatter LP	J Med Entomol	2017	10.1093/jme/tjx154	Culex stigmatosoma	United States	Nearctic	Snowy egret (Egretta thula)	Avian	5	647	Traps	PCR	Urban/rural/natural			Mixed
28968822	Host-Feeding Patterns of Culex stigmatosoma (Diptera: Culicidae) in Southern California	McPhatter LP, Su T, Williams G, Cheng ML, Dhillon M, Gerry AC.	McPhatter LP	J Med Entomol	2017	10.1093/jme/tjx154	Culex stigmatosoma	United States	Nearctic	Dog (Canis familiaris)	Non-human mammal	5	647	Traps	PCR	Urban/rural/natural			Mixed
28968822	Host-Feeding Patterns of Culex stigmatosoma (Diptera: Culicidae) in Southern California	McPhatter LP, Su T, Williams G, Cheng ML, Dhillon M, Gerry AC.	McPhatter LP	J Med Entomol	2017	10.1093/jme/tjx154	Culex stigmatosoma	United States	Nearctic	Rock dove (Columba livia)	Avian	4	647	Traps	PCR	Urban/rural/natural			Mixed
28968822	Host-Feeding Patterns of Culex stigmatosoma (Diptera: Culicidae) in Southern California	McPhatter LP, Su T, Williams G, Cheng ML, Dhillon M, Gerry AC.	McPhatter LP	J Med Entomol	2017	10.1093/jme/tjx154	Culex stigmatosoma	United States	Nearctic	Bewick's wren (Thryomanes bewickii)	Avian	3	647	Traps	PCR	Urban/rural/natural			Mixed
28968822	Host-Feeding Patterns of Culex stigmatosoma (Diptera: Culicidae) in Southern California	McPhatter LP, Su T, Williams G, Cheng ML, Dhillon M, Gerry AC.	McPhatter LP	J Med Entomol	2017	10.1093/jme/tjx154	Culex stigmatosoma	United States	Nearctic	Western scrub-jay (Aphelocoma californica)	Avian	3	647	Traps	PCR	Urban/rural/natural			Mixed
28968822	Host-Feeding Patterns of Culex stigmatosoma (Diptera: Culicidae) in Southern California	McPhatter LP, Su T, Williams G, Cheng ML, Dhillon M, Gerry AC.	McPhatter LP	J Med Entomol	2017	10.1093/jme/tjx154	Culex stigmatosoma	United States	Nearctic	Barn owl (Tyto alba)	Avian	3	647	Traps	PCR	Urban/rural/natural			Mixed
28968822	Host-Feeding Patterns of Culex stigmatosoma (Diptera: Culicidae) in Southern California	McPhatter LP, Su T, Williams G, Cheng ML, Dhillon M, Gerry AC.	McPhatter LP	J Med Entomol	2017	10.1093/jme/tjx154	Culex stigmatosoma	United States	Nearctic	Cedar waxwing (Bombycilla cedrorum)	Avian	2	647	Traps	PCR	Urban/rural/natural			Mixed
28968822	Host-Feeding Patterns of Culex stigmatosoma (Diptera: Culicidae) in Southern California	McPhatter LP, Su T, Williams G, Cheng ML, Dhillon M, Gerry AC.	McPhatter LP	J Med Entomol	2017	10.1093/jme/tjx154	Culex stigmatosoma	United States	Nearctic	Red-tailed hawk (Buteo jamaicensis)	Avian	2	647	Traps	PCR	Urban/rural/natural			Mixed
28968822	Host-Feeding Patterns of Culex stigmatosoma (Diptera: Culicidae) in Southern California	McPhatter LP, Su T, Williams G, Cheng ML, Dhillon M, Gerry AC.	McPhatter LP	J Med Entomol	2017	10.1093/jme/tjx154	Culex stigmatosoma	United States	Nearctic	American kestrel (falco sparverius)	Avian	2	647	Traps	PCR	Urban/rural/natural			Mixed
28968822	Host-Feeding Patterns of Culex stigmatosoma (Diptera: Culicidae) in Southern California	McPhatter LP, Su T, Williams G, Cheng ML, Dhillon M, Gerry AC.	McPhatter LP	J Med Entomol	2017	10.1093/jme/tjx154	Culex stigmatosoma	United States	Nearctic	Band-tail pigeon (Patagioenas fasciata)	Avian	2	647	Traps	PCR	Urban/rural/natural			Mixed
28968822	Host-Feeding Patterns of Culex stigmatosoma (Diptera: Culicidae) in Southern California	McPhatter LP, Su T, Williams G, Cheng ML, Dhillon M, Gerry AC.	McPhatter LP	J Med Entomol	2017	10.1093/jme/tjx154	Culex stigmatosoma	United States	Nearctic	Human (Homo sapiens)	Human	2	647	Traps	PCR	Urban/rural/natural			Mixed
28968822	Host-Feeding Patterns of Culex stigmatosoma (Diptera: Culicidae) in Southern California	McPhatter LP, Su T, Williams G, Cheng ML, Dhillon M, Gerry AC.	McPhatter LP	J Med Entomol	2017	10.1093/jme/tjx154	Culex stigmatosoma	United States	Nearctic	Greater roadrunner (Geococcyx californiancus)	Avian	1	647	Traps	PCR	Urban/rural/natural			Mixed
28968822	Host-Feeding Patterns of Culex stigmatosoma (Diptera: Culicidae) in Southern California	McPhatter LP, Su T, Williams G, Cheng ML, Dhillon M, Gerry AC.	McPhatter LP	J Med Entomol	2017	10.1093/jme/tjx154	Culex stigmatosoma	United States	Nearctic	American robin (Turdus migratorius)	Avian	1	647	Traps	PCR	Urban/rural/natural			Mixed
28968822	Host-Feeding Patterns of Culex stigmatosoma (Diptera: Culicidae) in Southern California	McPhatter LP, Su T, Williams G, Cheng ML, Dhillon M, Gerry AC.	McPhatter LP	J Med Entomol	2017	10.1093/jme/tjx154	Culex stigmatosoma	United States	Nearctic	American yellow warbler (Dendroica petechia)	Avian	1	647	Traps	PCR	Urban/rural/natural			Mixed
28968822	Host-Feeding Patterns of Culex stigmatosoma (Diptera: Culicidae) in Southern California	McPhatter LP, Su T, Williams G, Cheng ML, Dhillon M, Gerry AC.	McPhatter LP	J Med Entomol	2017	10.1093/jme/tjx154	Culex stigmatosoma	United States	Nearctic	Bell's vireo (Viero bellii)	Avian	1	647	Traps	PCR	Urban/rural/natural			Mixed
28968822	Host-Feeding Patterns of Culex stigmatosoma (Diptera: Culicidae) in Southern California	McPhatter LP, Su T, Williams G, Cheng ML, Dhillon M, Gerry AC.	McPhatter LP	J Med Entomol	2017	10.1093/jme/tjx154	Culex stigmatosoma	United States	Nearctic	Black-headed grosbeak (Pheucticus melanocephalus)	Avian	1	647	Traps	PCR	Urban/rural/natural			Mixed
28968822	Host-Feeding Patterns of Culex stigmatosoma (Diptera: Culicidae) in Southern California	McPhatter LP, Su T, Williams G, Cheng ML, Dhillon M, Gerry AC.	McPhatter LP	J Med Entomol	2017	10.1093/jme/tjx154	Culex stigmatosoma	United States	Nearctic	Brewer's blackbird (Euphagus cyanocephalus)	Avian	1	647	Traps	PCR	Urban/rural/natural			Mixed
28968822	Host-Feeding Patterns of Culex stigmatosoma (Diptera: Culicidae) in Southern California	McPhatter LP, Su T, Williams G, Cheng ML, Dhillon M, Gerry AC.	McPhatter LP	J Med Entomol	2017	10.1093/jme/tjx154	Culex stigmatosoma	United States	Nearctic	Bullock's oriole (Icterus bullockii)	Avian	1	647	Traps	PCR	Urban/rural/natural			Mixed
28968822	Host-Feeding Patterns of Culex stigmatosoma (Diptera: Culicidae) in Southern California	McPhatter LP, Su T, Williams G, Cheng ML, Dhillon M, Gerry AC.	McPhatter LP	J Med Entomol	2017	10.1093/jme/tjx154	Culex stigmatosoma	United States	Nearctic	California towhee (Piplo crissalis)	Avian	1	647	Traps	PCR	Urban/rural/natural			Mixed
28968822	Host-Feeding Patterns of Culex stigmatosoma (Diptera: Culicidae) in Southern California	McPhatter LP, Su T, Williams G, Cheng ML, Dhillon M, Gerry AC.	McPhatter LP	J Med Entomol	2017	10.1093/jme/tjx154	Culex stigmatosoma	United States	Nearctic	House wren (Troglodytes aedon)	Avian	1	647	Traps	PCR	Urban/rural/natural			Mixed
28968822	Host-Feeding Patterns of Culex stigmatosoma (Diptera: Culicidae) in Southern California	McPhatter LP, Su T, Williams G, Cheng ML, Dhillon M, Gerry AC.	McPhatter LP	J Med Entomol	2017	10.1093/jme/tjx154	Culex stigmatosoma	United States	Nearctic	Lark sparrow (Chondestes grammacus)	Avian	1	647	Traps	PCR	Urban/rural/natural			Mixed
28968822	Host-Feeding Patterns of Culex stigmatosoma (Diptera: Culicidae) in Southern California	McPhatter LP, Su T, Williams G, Cheng ML, Dhillon M, Gerry AC.	McPhatter LP	J Med Entomol	2017	10.1093/jme/tjx154	Culex stigmatosoma	United States	Nearctic	Lesser goldfinch (Carduelis psaltria)	Avian	1	647	Traps	PCR	Urban/rural/natural			Mixed
28968822	Host-Feeding Patterns of Culex stigmatosoma (Diptera: Culicidae) in Southern California	McPhatter LP, Su T, Williams G, Cheng ML, Dhillon M, Gerry AC.	McPhatter LP	J Med Entomol	2017	10.1093/jme/tjx154	Culex stigmatosoma	United States	Nearctic	Loggerhead shrike (Lanius ludovicianus)	Avian	1	647	Traps	PCR	Urban/rural/natural			Mixed
28968822	Host-Feeding Patterns of Culex stigmatosoma (Diptera: Culicidae) in Southern California	McPhatter LP, Su T, Williams G, Cheng ML, Dhillon M, Gerry AC.	McPhatter LP	J Med Entomol	2017	10.1093/jme/tjx154	Culex stigmatosoma	United States	Nearctic	Marsh wren (Cistothorus palustris)	Avian	1	647	Traps	PCR	Urban/rural/natural			Mixed
28968822	Host-Feeding Patterns of Culex stigmatosoma (Diptera: Culicidae) in Southern California	McPhatter LP, Su T, Williams G, Cheng ML, Dhillon M, Gerry AC.	McPhatter LP	J Med Entomol	2017	10.1093/jme/tjx154	Culex stigmatosoma	United States	Nearctic	Song sparrow (Melospiza melodia)	Avian	1	647	Traps	PCR	Urban/rural/natural			Mixed
28968822	Host-Feeding Patterns of Culex stigmatosoma (Diptera: Culicidae) in Southern California	McPhatter LP, Su T, Williams G, Cheng ML, Dhillon M, Gerry AC.	McPhatter LP	J Med Entomol	2017	10.1093/jme/tjx154	Culex stigmatosoma	United States	Nearctic	Western bluebird (Sialia mexicana)	Avian	1	647	Traps	PCR	Urban/rural/natural			Mixed
28968822	Host-Feeding Patterns of Culex stigmatosoma (Diptera: Culicidae) in Southern California	McPhatter LP, Su T, Williams G, Cheng ML, Dhillon M, Gerry AC.	McPhatter LP	J Med Entomol	2017	10.1093/jme/tjx154	Culex stigmatosoma	United States	Nearctic	Black-crowned night heron (Nyctiocorax nyctiocorax)	Avian	1	647	Traps	PCR	Urban/rural/natural			Mixed
28968822	Host-Feeding Patterns of Culex stigmatosoma (Diptera: Culicidae) in Southern California	McPhatter LP, Su T, Williams G, Cheng ML, Dhillon M, Gerry AC.	McPhatter LP	J Med Entomol	2017	10.1093/jme/tjx154	Culex stigmatosoma	United States	Nearctic	Great egret (Ardea alba)	Avian	1	647	Traps	PCR	Urban/rural/natural			Mixed
28968822	Host-Feeding Patterns of Culex stigmatosoma (Diptera: Culicidae) in Southern California	McPhatter LP, Su T, Williams G, Cheng ML, Dhillon M, Gerry AC.	McPhatter LP	J Med Entomol	2017	10.1093/jme/tjx154	Culex stigmatosoma	United States	Nearctic	Cow (Bos taurus)	Non-human mammal	1	647	Traps	PCR	Urban/rural/natural			Mixed
28968822	Host-Feeding Patterns of Culex stigmatosoma (Diptera: Culicidae) in Southern California	McPhatter LP, Su T, Williams G, Cheng ML, Dhillon M, Gerry AC.	McPhatter LP	J Med Entomol	2017	10.1093/jme/tjx154	Culex stigmatosoma	United States	Nearctic	Western fence lizard (Sceloporus occidentalis)	Reptile	1	647	Traps	PCR	Urban/rural/natural			Mixed
32447400	Human Blood Feeding by Aedes aegypti (Diptera: Culicidae) in the Florida Keys and a Review of the Literature	Pruszynski CA, Stenn T, Acevedo C, Leal AL, Burkett-Cadena ND.	Pruszynski CA	J Med Entomol	2020	10.1093/jme/tjaa083	Culex quinquefasciatus	United States	Nearctic	Human (Homo sapiens)	Human	26	82	Traps	PCR	Urban	Outdoor		Urban
32447400	Human Blood Feeding by Aedes aegypti (Diptera: Culicidae) in the Florida Keys and a Review of the Literature	Pruszynski CA, Stenn T, Acevedo C, Leal AL, Burkett-Cadena ND.	Pruszynski CA	J Med Entomol	2020	10.1093/jme/tjaa083	Culex quinquefasciatus	United States	Nearctic	Cat (Felis catus)	Non-human mammal	14	82	Traps	PCR	Urban	Outdoor		Urban
32447400	Human Blood Feeding by Aedes aegypti (Diptera: Culicidae) in the Florida Keys and a Review of the Literature	Pruszynski CA, Stenn T, Acevedo C, Leal AL, Burkett-Cadena ND.	Pruszynski CA	J Med Entomol	2020	10.1093/jme/tjaa083	Culex quinquefasciatus	United States	Nearctic	Dog (Canis familiaris)	Non-human mammal	5	82	Traps	PCR	Urban	Outdoor		Urban
32447400	Human Blood Feeding by Aedes aegypti (Diptera: Culicidae) in the Florida Keys and a Review of the Literature	Pruszynski CA, Stenn T, Acevedo C, Leal AL, Burkett-Cadena ND.	Pruszynski CA	J Med Entomol	2020	10.1093/jme/tjaa083	Culex quinquefasciatus	United States	Nearctic	Brown rat (Rattus norvegicus)	Non-human mammal	1	82	Traps	PCR	Urban	Outdoor		Urban
32447400	Human Blood Feeding by Aedes aegypti (Diptera: Culicidae) in the Florida Keys and a Review of the Literature	Pruszynski CA, Stenn T, Acevedo C, Leal AL, Burkett-Cadena ND.	Pruszynski CA	J Med Entomol	2020	10.1093/jme/tjaa083	Culex quinquefasciatus	United States	Nearctic	Chicken (Gallus gallus)	Avian	16	82	Traps	PCR	Urban	Outdoor		Urban
32447400	Human Blood Feeding by Aedes aegypti (Diptera: Culicidae) in the Florida Keys and a Review of the Literature	Pruszynski CA, Stenn T, Acevedo C, Leal AL, Burkett-Cadena ND.	Pruszynski CA	J Med Entomol	2020	10.1093/jme/tjaa083	Culex quinquefasciatus	United States	Nearctic	Iguana (Iguana iguana)	Reptile	3	82	Traps	PCR	Urban	Outdoor		Urban
32447400	Human Blood Feeding by Aedes aegypti (Diptera: Culicidae) in the Florida Keys and a Review of the Literature	Pruszynski CA, Stenn T, Acevedo C, Leal AL, Burkett-Cadena ND.	Pruszynski CA	J Med Entomol	2020	10.1093/jme/tjaa083	Culex quinquefasciatus	United States	Nearctic	Virginia opossum (Didelphis virginiana)	Non-human mammal	2	82	Traps	PCR	Urban	Outdoor		Urban
32447400	Human Blood Feeding by Aedes aegypti (Diptera: Culicidae) in the Florida Keys and a Review of the Literature	Pruszynski CA, Stenn T, Acevedo C, Leal AL, Burkett-Cadena ND.	Pruszynski CA	J Med Entomol	2020	10.1093/jme/tjaa083	Culex quinquefasciatus	United States	Nearctic	Northern mockingbird (Mimus polyglottos)	Avian	2	82	Traps	PCR	Urban	Outdoor		Urban
32447400	Human Blood Feeding by Aedes aegypti (Diptera: Culicidae) in the Florida Keys and a Review of the Literature	Pruszynski CA, Stenn T, Acevedo C, Leal AL, Burkett-Cadena ND.	Pruszynski CA	J Med Entomol	2020	10.1093/jme/tjaa083	Culex quinquefasciatus	United States	Nearctic	African spurred tortoise (Centrochelys sulcata)	Reptile	2	82	Traps	PCR	Urban	Outdoor		Urban
32447400	Human Blood Feeding by Aedes aegypti (Diptera: Culicidae) in the Florida Keys and a Review of the Literature	Pruszynski CA, Stenn T, Acevedo C, Leal AL, Burkett-Cadena ND.	Pruszynski CA	J Med Entomol	2020	10.1093/jme/tjaa083	Culex quinquefasciatus	United States	Nearctic	Grey catbird (Dumetella carolinensis)	Avian	6	82	Traps	PCR	Urban	Outdoor		Urban
32447400	Human Blood Feeding by Aedes aegypti (Diptera: Culicidae) in the Florida Keys and a Review of the Literature	Pruszynski CA, Stenn T, Acevedo C, Leal AL, Burkett-Cadena ND.	Pruszynski CA	J Med Entomol	2020	10.1093/jme/tjaa083	Culex quinquefasciatus	United States	Nearctic	Cooper's hawk (Accipiter cooperii)	Avian	2	82	Traps	PCR	Urban	Outdoor		Urban
32447400	Human Blood Feeding by Aedes aegypti (Diptera: Culicidae) in the Florida Keys and a Review of the Literature	Pruszynski CA, Stenn T, Acevedo C, Leal AL, Burkett-Cadena ND.	Pruszynski CA	J Med Entomol	2020	10.1093/jme/tjaa083	Culex quinquefasciatus	United States	Nearctic	Rock dove (Columba livia)	Avian	2	82	Traps	PCR	Urban	Outdoor		Urban
32447400	Human Blood Feeding by Aedes aegypti (Diptera: Culicidae) in the Florida Keys and a Review of the Literature	Pruszynski CA, Stenn T, Acevedo C, Leal AL, Burkett-Cadena ND.	Pruszynski CA	J Med Entomol	2020	10.1093/jme/tjaa083	Culex quinquefasciatus	United States	Nearctic	Atlantic canary (Serinus canaria)	Avian	1	82	Traps	PCR	Urban	Outdoor		Urban
32447400	Human Blood Feeding by Aedes aegypti (Diptera: Culicidae) in the Florida Keys and a Review of the Literature	Pruszynski CA, Stenn T, Acevedo C, Leal AL, Burkett-Cadena ND.	Pruszynski CA	J Med Entomol	2020	10.1093/jme/tjaa083	Culex quinquefasciatus	United States	Nearctic	Human (Homo sapiens)	Human	13	51	Traps	PCR	Urban	Outdoor		Urban
32447400	Human Blood Feeding by Aedes aegypti (Diptera: Culicidae) in the Florida Keys and a Review of the Literature	Pruszynski CA, Stenn T, Acevedo C, Leal AL, Burkett-Cadena ND.	Pruszynski CA	J Med Entomol	2020	10.1093/jme/tjaa083	Culex quinquefasciatus	United States	Nearctic	Cat (Felis catus)	Non-human mammal	5	51	Traps	PCR	Urban	Outdoor		Urban
32447400	Human Blood Feeding by Aedes aegypti (Diptera: Culicidae) in the Florida Keys and a Review of the Literature	Pruszynski CA, Stenn T, Acevedo C, Leal AL, Burkett-Cadena ND.	Pruszynski CA	J Med Entomol	2020	10.1093/jme/tjaa083	Culex quinquefasciatus	United States	Nearctic	Dog (Canis familiaris)	Non-human mammal	2	51	Traps	PCR	Urban	Outdoor		Urban
32447400	Human Blood Feeding by Aedes aegypti (Diptera: Culicidae) in the Florida Keys and a Review of the Literature	Pruszynski CA, Stenn T, Acevedo C, Leal AL, Burkett-Cadena ND.	Pruszynski CA	J Med Entomol	2020	10.1093/jme/tjaa083	Culex quinquefasciatus	United States	Nearctic	Brown rat (Rattus norvegicus)	Non-human mammal	2	51	Traps	PCR	Urban	Outdoor		Urban
32447400	Human Blood Feeding by Aedes aegypti (Diptera: Culicidae) in the Florida Keys and a Review of the Literature	Pruszynski CA, Stenn T, Acevedo C, Leal AL, Burkett-Cadena ND.	Pruszynski CA	J Med Entomol	2020	10.1093/jme/tjaa083	Culex quinquefasciatus	United States	Nearctic	Chicken (Gallus gallus)	Avian	5	51	Traps	PCR	Urban	Outdoor		Urban
32447400	Human Blood Feeding by Aedes aegypti (Diptera: Culicidae) in the Florida Keys and a Review of the Literature	Pruszynski CA, Stenn T, Acevedo C, Leal AL, Burkett-Cadena ND.	Pruszynski CA	J Med Entomol	2020	10.1093/jme/tjaa083	Culex quinquefasciatus	United States	Nearctic	Iguana (Iguana iguana)	Reptile	3	51	Traps	PCR	Urban	Outdoor		Urban
32447400	Human Blood Feeding by Aedes aegypti (Diptera: Culicidae) in the Florida Keys and a Review of the Literature	Pruszynski CA, Stenn T, Acevedo C, Leal AL, Burkett-Cadena ND.	Pruszynski CA	J Med Entomol	2020	10.1093/jme/tjaa083	Culex quinquefasciatus	United States	Nearctic	Virginia opossum (Didelphis virginiana)	Non-human mammal	5	51	Traps	PCR	Urban	Outdoor		Urban
32447400	Human Blood Feeding by Aedes aegypti (Diptera: Culicidae) in the Florida Keys and a Review of the Literature	Pruszynski CA, Stenn T, Acevedo C, Leal AL, Burkett-Cadena ND.	Pruszynski CA	J Med Entomol	2020	10.1093/jme/tjaa083	Culex quinquefasciatus	United States	Nearctic	Northern mockingbird (Mimus polyglottos)	Avian	1	51	Traps	PCR	Urban	Outdoor		Urban
32447400	Human Blood Feeding by Aedes aegypti (Diptera: Culicidae) in the Florida Keys and a Review of the Literature	Pruszynski CA, Stenn T, Acevedo C, Leal AL, Burkett-Cadena ND.	Pruszynski CA	J Med Entomol	2020	10.1093/jme/tjaa083	Culex quinquefasciatus	United States	Nearctic	Raccoon (Procyon lotor)	Non-human mammal	4	51	Traps	PCR	Urban	Outdoor		Urban
32447400	Human Blood Feeding by Aedes aegypti (Diptera: Culicidae) in the Florida Keys and a Review of the Literature	Pruszynski CA, Stenn T, Acevedo C, Leal AL, Burkett-Cadena ND.	Pruszynski CA	J Med Entomol	2020	10.1093/jme/tjaa083	Culex quinquefasciatus	United States	Nearctic	Northern cardinal (Cardinalis cardinalis)	Avian	2	51	Traps	PCR	Urban	Outdoor		Urban
32447400	Human Blood Feeding by Aedes aegypti (Diptera: Culicidae) in the Florida Keys and a Review of the Literature	Pruszynski CA, Stenn T, Acevedo C, Leal AL, Burkett-Cadena ND.	Pruszynski CA	J Med Entomol	2020	10.1093/jme/tjaa083	Culex quinquefasciatus	United States	Nearctic	Common grackle (Quiscalus quiscula)	Avian	3	51	Traps	PCR	Urban	Outdoor		Urban
32447400	Human Blood Feeding by Aedes aegypti (Diptera: Culicidae) in the Florida Keys and a Review of the Literature	Pruszynski CA, Stenn T, Acevedo C, Leal AL, Burkett-Cadena ND.	Pruszynski CA	J Med Entomol	2020	10.1093/jme/tjaa083	Culex quinquefasciatus	United States	Nearctic	Eurasian collared-dove (steptopelia decaocto)	Avian	3	51	Traps	PCR	Urban	Outdoor		Urban
32447400	Human Blood Feeding by Aedes aegypti (Diptera: Culicidae) in the Florida Keys and a Review of the Literature	Pruszynski CA, Stenn T, Acevedo C, Leal AL, Burkett-Cadena ND.	Pruszynski CA	J Med Entomol	2020	10.1093/jme/tjaa083	Culex quinquefasciatus	United States	Nearctic	Common myna (Sturnus tristis)	Avian	1	51	Traps	PCR	Urban	Outdoor		Urban
32447400	Human Blood Feeding by Aedes aegypti (Diptera: Culicidae) in the Florida Keys and a Review of the Literature	Pruszynski CA, Stenn T, Acevedo C, Leal AL, Burkett-Cadena ND.	Pruszynski CA	J Med Entomol	2020	10.1093/jme/tjaa083	Culex quinquefasciatus	United States	Nearctic	Mangrove rail (Rallus longirostris)	Avian	1	51	Traps	PCR	Urban	Outdoor		Urban
32447400	Human Blood Feeding by Aedes aegypti (Diptera: Culicidae) in the Florida Keys and a Review of the Literature	Pruszynski CA, Stenn T, Acevedo C, Leal AL, Burkett-Cadena ND.	Pruszynski CA	J Med Entomol	2020	10.1093/jme/tjaa083	Culex quinquefasciatus	United States	Nearctic	Eastern wood rat (Neotoma floridana)	Non-human mammal	1	51	Traps	PCR	Urban	Outdoor		Urban
33159902	Modeling host-feeding preference and molecular systematics of mosquitoes in different ecological niches in Canada	Shahhosseini N, Frederick C, Racine T, Kobinger GP, Wong G.	Shahhosseini N	Acta Trop	2021	10.1016/j.actatropica.2020.105734	Culex pipiens ns	Canada	Nearctic	American crow (Corvus brachyrhynchos)	Avian	3.74	22	Traps + Aspirator	PCR	Urban/natural	Outdoor		Mixed
33159902	Modeling host-feeding preference and molecular systematics of mosquitoes in different ecological niches in Canada	Shahhosseini N, Frederick C, Racine T, Kobinger GP, Wong G.	Shahhosseini N	Acta Trop	2021	10.1016/j.actatropica.2020.105734	Culex pipiens ns	Canada	Nearctic	Human (Homo sapiens)	Human	7.04	22	Traps + Aspirator	PCR	Urban/natural	Outdoor		Mixed
33159902	Modeling host-feeding preference and molecular systematics of mosquitoes in different ecological niches in Canada	Shahhosseini N, Frederick C, Racine T, Kobinger GP, Wong G.	Shahhosseini N	Acta Trop	2021	10.1016/j.actatropica.2020.105734	Culex pipiens ns	Canada	Nearctic	House mouse (Mus musculus)	Non-human mammal	1.1	22	Traps + Aspirator	PCR	Urban/natural	Outdoor		Mixed
33159902	Modeling host-feeding preference and molecular systematics of mosquitoes in different ecological niches in Canada	Shahhosseini N, Frederick C, Racine T, Kobinger GP, Wong G.	Shahhosseini N	Acta Trop	2021	10.1016/j.actatropica.2020.105734	Culex pipiens ns	Canada	Nearctic	Pig (Sus scrofa)	Non-human mammal	3.96	22	Traps + Aspirator	PCR	Urban/natural	Outdoor		Mixed
33159902	Modeling host-feeding preference and molecular systematics of mosquitoes in different ecological niches in Canada	Shahhosseini N, Frederick C, Racine T, Kobinger GP, Wong G.	Shahhosseini N	Acta Trop	2021	10.1016/j.actatropica.2020.105734	Culex pipiens ns	Canada	Nearctic	American red squirrel (tamiasciurus hudsonicus)	Non-human mammal	3.96	22	Traps + Aspirator	PCR	Urban/natural	Outdoor		Mixed
33159902	Modeling host-feeding preference and molecular systematics of mosquitoes in different ecological niches in Canada	Shahhosseini N, Frederick C, Racine T, Kobinger GP, Wong G.	Shahhosseini N	Acta Trop	2021	10.1016/j.actatropica.2020.105734	Culex pipiens ns	Canada	Nearctic	Blue-headed viero (viero solitarius)	Avian	1.1	22	Traps + Aspirator	PCR	Urban/natural	Outdoor		Mixed
33159902	Modeling host-feeding preference and molecular systematics of mosquitoes in different ecological niches in Canada	Shahhosseini N, Frederick C, Racine T, Kobinger GP, Wong G.	Shahhosseini N	Acta Trop	2021	10.1016/j.actatropica.2020.105734	Culex pipiens ns	Canada	Nearctic	Canada goose (Branta canadensis)	Avian	1.1	22	Traps + Aspirator	PCR	Urban/natural	Outdoor		Mixed
33159902	Modeling host-feeding preference and molecular systematics of mosquitoes in different ecological niches in Canada	Shahhosseini N, Frederick C, Racine T, Kobinger GP, Wong G.	Shahhosseini N	Acta Trop	2021	10.1016/j.actatropica.2020.105734	Culex territans	Canada	Nearctic	American crow (Corvus brachyrhynchos)	Avian	1.98	6	Traps + Aspirator	PCR	Urban/natural	Outdoor		Mixed
33159902	Modeling host-feeding preference and molecular systematics of mosquitoes in different ecological niches in Canada	Shahhosseini N, Frederick C, Racine T, Kobinger GP, Wong G.	Shahhosseini N	Acta Trop	2021	10.1016/j.actatropica.2020.105734	Culex territans	Canada	Nearctic	Human (Homo sapiens)	Human	1.98	6	Traps + Aspirator	PCR	Urban/natural	Outdoor		Mixed
33159902	Modeling host-feeding preference and molecular systematics of mosquitoes in different ecological niches in Canada	Shahhosseini N, Frederick C, Racine T, Kobinger GP, Wong G.	Shahhosseini N	Acta Trop	2021	10.1016/j.actatropica.2020.105734	Culex territans	Canada	Nearctic	Pig (Sus scrofa)	Non-human mammal	1.02	6	Traps + Aspirator	PCR	Urban/natural	Outdoor		Mixed
33159902	Modeling host-feeding preference and molecular systematics of mosquitoes in different ecological niches in Canada	Shahhosseini N, Frederick C, Racine T, Kobinger GP, Wong G.	Shahhosseini N	Acta Trop	2021	10.1016/j.actatropica.2020.105734	Culex territans	Canada	Nearctic	Canada goose (Branta canadensis)	Avian	1.02	6	Traps + Aspirator	PCR	Urban/natural	Outdoor		Mixed
35808969	Characterization of the Blood-Feeding Patterns of Culex quinquefasciatus (Diptera: Culicidae) in San Bernardino County, California	Guinn A, Su T, Thieme J, Cheng ML, Brown MQ, Thiemann T.	Guinn A	J Med Entomol	2022	10.1093/jme/tjac077	Culex quinquefasciatus	United States	Nearctic	House sparrow (Passer domesticus)	Avian	201	739	Traps + Resting boxes	PCR	Urban/rural			Mixed
35808969	Characterization of the Blood-Feeding Patterns of Culex quinquefasciatus (Diptera: Culicidae) in San Bernardino County, California	Guinn A, Su T, Thieme J, Cheng ML, Brown MQ, Thiemann T.	Guinn A	J Med Entomol	2022	10.1093/jme/tjac077	Culex quinquefasciatus	United States	Nearctic	House finch (Carpodacus mexicanus)	Avian	126	739	Traps + Resting boxes	PCR	Urban/rural			Mixed
35808969	Characterization of the Blood-Feeding Patterns of Culex quinquefasciatus (Diptera: Culicidae) in San Bernardino County, California	Guinn A, Su T, Thieme J, Cheng ML, Brown MQ, Thiemann T.	Guinn A	J Med Entomol	2022	10.1093/jme/tjac077	Culex quinquefasciatus	United States	Nearctic	Northern mockingbird (Mimus polyglottos)	Avian	19	739	Traps + Resting boxes	PCR	Urban/rural			Mixed
35808969	Characterization of the Blood-Feeding Patterns of Culex quinquefasciatus (Diptera: Culicidae) in San Bernardino County, California	Guinn A, Su T, Thieme J, Cheng ML, Brown MQ, Thiemann T.	Guinn A	J Med Entomol	2022	10.1093/jme/tjac077	Culex quinquefasciatus	United States	Nearctic	Chicken (Gallus gallus)	Avian	132	739	Traps + Resting boxes	PCR	Urban/rural			Mixed
35808969	Characterization of the Blood-Feeding Patterns of Culex quinquefasciatus (Diptera: Culicidae) in San Bernardino County, California	Guinn A, Su T, Thieme J, Cheng ML, Brown MQ, Thiemann T.	Guinn A	J Med Entomol	2022	10.1093/jme/tjac077	Culex quinquefasciatus	United States	Nearctic	Mourning dove (Zenaida macroura)	Avian	5	739	Traps + Resting boxes	PCR	Urban/rural			Mixed
35808969	Characterization of the Blood-Feeding Patterns of Culex quinquefasciatus (Diptera: Culicidae) in San Bernardino County, California	Guinn A, Su T, Thieme J, Cheng ML, Brown MQ, Thiemann T.	Guinn A	J Med Entomol	2022	10.1093/jme/tjac077	Culex quinquefasciatus	United States	Nearctic	American crow (Corvus brachyrhynchos)	Avian	3	739	Traps + Resting boxes	PCR	Urban/rural			Mixed
35808969	Characterization of the Blood-Feeding Patterns of Culex quinquefasciatus (Diptera: Culicidae) in San Bernardino County, California	Guinn A, Su T, Thieme J, Cheng ML, Brown MQ, Thiemann T.	Guinn A	J Med Entomol	2022	10.1093/jme/tjac077	Culex quinquefasciatus	United States	Nearctic	California scrub-jay (aphelocoma californica)	Avian	2	739	Traps + Resting boxes	PCR	Urban/rural			Mixed
35808969	Characterization of the Blood-Feeding Patterns of Culex quinquefasciatus (Diptera: Culicidae) in San Bernardino County, California	Guinn A, Su T, Thieme J, Cheng ML, Brown MQ, Thiemann T.	Guinn A	J Med Entomol	2022	10.1093/jme/tjac077	Culex quinquefasciatus	United States	Nearctic	European starling (Sturnus vulgaris)	Avian	8	739	Traps + Resting boxes	PCR	Urban/rural			Mixed
35808969	Characterization of the Blood-Feeding Patterns of Culex quinquefasciatus (Diptera: Culicidae) in San Bernardino County, California	Guinn A, Su T, Thieme J, Cheng ML, Brown MQ, Thiemann T.	Guinn A	J Med Entomol	2022	10.1093/jme/tjac077	Culex quinquefasciatus	United States	Nearctic	Great egret (Ardea alba)	Avian	2	739	Traps + Resting boxes	PCR	Urban/rural			Mixed
35808969	Characterization of the Blood-Feeding Patterns of Culex quinquefasciatus (Diptera: Culicidae) in San Bernardino County, California	Guinn A, Su T, Thieme J, Cheng ML, Brown MQ, Thiemann T.	Guinn A	J Med Entomol	2022	10.1093/jme/tjac077	Culex quinquefasciatus	United States	Nearctic	American kestrel (falco sparverius)	Avian	3	739	Traps + Resting boxes	PCR	Urban/rural			Mixed
35808969	Characterization of the Blood-Feeding Patterns of Culex quinquefasciatus (Diptera: Culicidae) in San Bernardino County, California	Guinn A, Su T, Thieme J, Cheng ML, Brown MQ, Thiemann T.	Guinn A	J Med Entomol	2022	10.1093/jme/tjac077	Culex quinquefasciatus	United States	Nearctic	Black-crowned night heron (Nyctiocorax nyctiocorax)	Avian	1	739	Traps + Resting boxes	PCR	Urban/rural			Mixed
35808969	Characterization of the Blood-Feeding Patterns of Culex quinquefasciatus (Diptera: Culicidae) in San Bernardino County, California	Guinn A, Su T, Thieme J, Cheng ML, Brown MQ, Thiemann T.	Guinn A	J Med Entomol	2022	10.1093/jme/tjac077	Culex quinquefasciatus	United States	Nearctic	Cockatiel (Nymphicus hollandicus)	Avian	1	739	Traps + Resting boxes	PCR	Urban/rural			Mixed
35808969	Characterization of the Blood-Feeding Patterns of Culex quinquefasciatus (Diptera: Culicidae) in San Bernardino County, California	Guinn A, Su T, Thieme J, Cheng ML, Brown MQ, Thiemann T.	Guinn A	J Med Entomol	2022	10.1093/jme/tjac077	Culex quinquefasciatus	United States	Nearctic	Cooper's hawk (Accipiter cooperii)	Avian	1	739	Traps + Resting boxes	PCR	Urban/rural			Mixed
35808969	Characterization of the Blood-Feeding Patterns of Culex quinquefasciatus (Diptera: Culicidae) in San Bernardino County, California	Guinn A, Su T, Thieme J, Cheng ML, Brown MQ, Thiemann T.	Guinn A	J Med Entomol	2022	10.1093/jme/tjac077	Culex quinquefasciatus	United States	Nearctic	House wren (Troglodytes aedon)	Avian	2	739	Traps + Resting boxes	PCR	Urban/rural			Mixed
35808969	Characterization of the Blood-Feeding Patterns of Culex quinquefasciatus (Diptera: Culicidae) in San Bernardino County, California	Guinn A, Su T, Thieme J, Cheng ML, Brown MQ, Thiemann T.	Guinn A	J Med Entomol	2022	10.1093/jme/tjac077	Culex quinquefasciatus	United States	Nearctic	White-crowned sparrow (zonotrichia leucophrys)	Avian	1	739	Traps + Resting boxes	PCR	Urban/rural			Mixed
35808969	Characterization of the Blood-Feeding Patterns of Culex quinquefasciatus (Diptera: Culicidae) in San Bernardino County, California	Guinn A, Su T, Thieme J, Cheng ML, Brown MQ, Thiemann T.	Guinn A	J Med Entomol	2022	10.1093/jme/tjac077	Culex quinquefasciatus	United States	Nearctic	Double-crested cormonant (phalacrocorax auratus)	Avian	1	739	Traps + Resting boxes	PCR	Urban/rural			Mixed
35808969	Characterization of the Blood-Feeding Patterns of Culex quinquefasciatus (Diptera: Culicidae) in San Bernardino County, California	Guinn A, Su T, Thieme J, Cheng ML, Brown MQ, Thiemann T.	Guinn A	J Med Entomol	2022	10.1093/jme/tjac077	Culex quinquefasciatus	United States	Nearctic	Rock pigeon (colomba livia)	Avian	6	739	Traps + Resting boxes	PCR	Urban/rural			Mixed
35808969	Characterization of the Blood-Feeding Patterns of Culex quinquefasciatus (Diptera: Culicidae) in San Bernardino County, California	Guinn A, Su T, Thieme J, Cheng ML, Brown MQ, Thiemann T.	Guinn A	J Med Entomol	2022	10.1093/jme/tjac077	Culex quinquefasciatus	United States	Nearctic	Barn owl (Tyto alba)	Avian	2	739	Traps + Resting boxes	PCR	Urban/rural			Mixed
35808969	Characterization of the Blood-Feeding Patterns of Culex quinquefasciatus (Diptera: Culicidae) in San Bernardino County, California	Guinn A, Su T, Thieme J, Cheng ML, Brown MQ, Thiemann T.	Guinn A	J Med Entomol	2022	10.1093/jme/tjac077	Culex quinquefasciatus	United States	Nearctic	Greater roadrunner (Geococcyx californiancus)	Avian	1	739	Traps + Resting boxes	PCR	Urban/rural			Mixed
35808969	Characterization of the Blood-Feeding Patterns of Culex quinquefasciatus (Diptera: Culicidae) in San Bernardino County, California	Guinn A, Su T, Thieme J, Cheng ML, Brown MQ, Thiemann T.	Guinn A	J Med Entomol	2022	10.1093/jme/tjac077	Culex quinquefasciatus	United States	Nearctic	Red-tailed hawk (Buteo jamaicensis)	Avian	2	739	Traps + Resting boxes	PCR	Urban/rural			Mixed
35808969	Characterization of the Blood-Feeding Patterns of Culex quinquefasciatus (Diptera: Culicidae) in San Bernardino County, California	Guinn A, Su T, Thieme J, Cheng ML, Brown MQ, Thiemann T.	Guinn A	J Med Entomol	2022	10.1093/jme/tjac077	Culex quinquefasciatus	United States	Nearctic	Song sparrow (Melospiza melodia)	Avian	1	739	Traps + Resting boxes	PCR	Urban/rural			Mixed
35808969	Characterization of the Blood-Feeding Patterns of Culex quinquefasciatus (Diptera: Culicidae) in San Bernardino County, California	Guinn A, Su T, Thieme J, Cheng ML, Brown MQ, Thiemann T.	Guinn A	J Med Entomol	2022	10.1093/jme/tjac077	Culex quinquefasciatus	United States	Nearctic	Zebra finch (Taeniopygia guttata)	Avian	1	739	Traps + Resting boxes	PCR	Urban/rural			Mixed
35808969	Characterization of the Blood-Feeding Patterns of Culex quinquefasciatus (Diptera: Culicidae) in San Bernardino County, California	Guinn A, Su T, Thieme J, Cheng ML, Brown MQ, Thiemann T.	Guinn A	J Med Entomol	2022	10.1093/jme/tjac077	Culex quinquefasciatus	United States	Nearctic	Eurasian collared-dove (steptopelia decaocto)	Avian	1	739	Traps + Resting boxes	PCR	Urban/rural			Mixed
35808969	Characterization of the Blood-Feeding Patterns of Culex quinquefasciatus (Diptera: Culicidae) in San Bernardino County, California	Guinn A, Su T, Thieme J, Cheng ML, Brown MQ, Thiemann T.	Guinn A	J Med Entomol	2022	10.1093/jme/tjac077	Culex quinquefasciatus	United States	Nearctic	Western kingbird (Tyannus verticalis)	Avian	1	739	Traps + Resting boxes	PCR	Urban/rural			Mixed
35808969	Characterization of the Blood-Feeding Patterns of Culex quinquefasciatus (Diptera: Culicidae) in San Bernardino County, California	Guinn A, Su T, Thieme J, Cheng ML, Brown MQ, Thiemann T.	Guinn A	J Med Entomol	2022	10.1093/jme/tjac077	Culex quinquefasciatus	United States	Nearctic	Dog (Canis familiaris)	Non-human mammal	24	739	Traps + Resting boxes	PCR	Urban/rural			Mixed
35808969	Characterization of the Blood-Feeding Patterns of Culex quinquefasciatus (Diptera: Culicidae) in San Bernardino County, California	Guinn A, Su T, Thieme J, Cheng ML, Brown MQ, Thiemann T.	Guinn A	J Med Entomol	2022	10.1093/jme/tjac077	Culex quinquefasciatus	United States	Nearctic	Human (Homo sapiens)	Human	11	739	Traps + Resting boxes	PCR	Urban/rural			Mixed
35808969	Characterization of the Blood-Feeding Patterns of Culex quinquefasciatus (Diptera: Culicidae) in San Bernardino County, California	Guinn A, Su T, Thieme J, Cheng ML, Brown MQ, Thiemann T.	Guinn A	J Med Entomol	2022	10.1093/jme/tjac077	Culex quinquefasciatus	United States	Nearctic	Cow (Bos taurus)	Non-human mammal	123	739	Traps + Resting boxes	PCR	Urban/rural			Mixed
35808969	Characterization of the Blood-Feeding Patterns of Culex quinquefasciatus (Diptera: Culicidae) in San Bernardino County, California	Guinn A, Su T, Thieme J, Cheng ML, Brown MQ, Thiemann T.	Guinn A	J Med Entomol	2022	10.1093/jme/tjac077	Culex quinquefasciatus	United States	Nearctic	Horse (Equus caballus)	Non-human mammal	1	739	Traps + Resting boxes	PCR	Urban/rural			Mixed
35808969	Characterization of the Blood-Feeding Patterns of Culex quinquefasciatus (Diptera: Culicidae) in San Bernardino County, California	Guinn A, Su T, Thieme J, Cheng ML, Brown MQ, Thiemann T.	Guinn A	J Med Entomol	2022	10.1093/jme/tjac077	Culex quinquefasciatus	United States	Nearctic	Coyote (Canis latrans)	Non-human mammal	1	739	Traps + Resting boxes	PCR	Urban/rural			Mixed
22679881	Host-feeding patterns of Culex pipiens and other potential mosquito vectors (Diptera: Culicidae) of West Nile virus (Flaviviridae) collected in Portugal	Osório HC, Zé-Zé L, Alves MJ.	Osório HC	J Med Entomol	2012	10.1603/me11184	Culex perexiguus	Portugal	Palearctic	Human (Homo sapiens)	Human	1		Traps	PCR	Urban/rural			Mixed
22679881	Host-feeding patterns of Culex pipiens and other potential mosquito vectors (Diptera: Culicidae) of West Nile virus (Flaviviridae) collected in Portugal	Osório HC, Zé-Zé L, Alves MJ.	Osório HC	J Med Entomol	2012	10.1603/me11184	Culex perexiguus	Portugal	Palearctic	Sheep (Ovis aries)	Non-human mammal	1		Traps	PCR	Urban/rural			Mixed
22679881	Host-feeding patterns of Culex pipiens and other potential mosquito vectors (Diptera: Culicidae) of West Nile virus (Flaviviridae) collected in Portugal	Osório HC, Zé-Zé L, Alves MJ.	Osório HC	J Med Entomol	2012	10.1603/me11184	Culex pipiens ns	Portugal	Palearctic	Human (Homo sapiens)	Human	18	78	Traps	PCR	Urban/rural			Mixed
22679881	Host-feeding patterns of Culex pipiens and other potential mosquito vectors (Diptera: Culicidae) of West Nile virus (Flaviviridae) collected in Portugal	Osório HC, Zé-Zé L, Alves MJ.	Osório HC	J Med Entomol	2012	10.1603/me11184	Culex pipiens ns	Portugal	Palearctic	Sheep (Ovis aries)	Non-human mammal	3	78	Traps	PCR	Urban/rural			Mixed
22679881	Host-feeding patterns of Culex pipiens and other potential mosquito vectors (Diptera: Culicidae) of West Nile virus (Flaviviridae) collected in Portugal	Osório HC, Zé-Zé L, Alves MJ.	Osório HC	J Med Entomol	2012	10.1603/me11184	Culex pipiens ns	Portugal	Palearctic	Mallard (Anas platyrhynchos)	Avian	1	78	Traps	PCR	Urban/rural			Mixed
22679881	Host-feeding patterns of Culex pipiens and other potential mosquito vectors (Diptera: Culicidae) of West Nile virus (Flaviviridae) collected in Portugal	Osório HC, Zé-Zé L, Alves MJ.	Osório HC	J Med Entomol	2012	10.1603/me11184	Culex pipiens ns	Portugal	Palearctic	Chinese bush-warbler (Bradypterus tacsanowskius)	Avian	1	78	Traps	PCR	Urban/rural			Mixed
22679881	Host-feeding patterns of Culex pipiens and other potential mosquito vectors (Diptera: Culicidae) of West Nile virus (Flaviviridae) collected in Portugal	Osório HC, Zé-Zé L, Alves MJ.	Osório HC	J Med Entomol	2012	10.1603/me11184	Culex pipiens ns	Portugal	Palearctic	Muscovy duck (Cairina moschata)	Avian	1	78	Traps	PCR	Urban/rural			Mixed
22679881	Host-feeding patterns of Culex pipiens and other potential mosquito vectors (Diptera: Culicidae) of West Nile virus (Flaviviridae) collected in Portugal	Osório HC, Zé-Zé L, Alves MJ.	Osório HC	J Med Entomol	2012	10.1603/me11184	Culex pipiens ns	Portugal	Palearctic	Iberian magpie (Cyanopica cooki)	Avian	1	78	Traps	PCR	Urban/rural			Mixed
22679881	Host-feeding patterns of Culex pipiens and other potential mosquito vectors (Diptera: Culicidae) of West Nile virus (Flaviviridae) collected in Portugal	Osório HC, Zé-Zé L, Alves MJ.	Osório HC	J Med Entomol	2012	10.1603/me11184	Culex pipiens ns	Portugal	Palearctic	Northern house-martin (Delichon urbica)	Avian	1	78	Traps	PCR	Urban/rural			Mixed
22679881	Host-feeding patterns of Culex pipiens and other potential mosquito vectors (Diptera: Culicidae) of West Nile virus (Flaviviridae) collected in Portugal	Osório HC, Zé-Zé L, Alves MJ.	Osório HC	J Med Entomol	2012	10.1603/me11184	Culex pipiens ns	Portugal	Palearctic	Common kestrel (Falco tinnunculus)	Avian	1	78	Traps	PCR	Urban/rural			Mixed
22679881	Host-feeding patterns of Culex pipiens and other potential mosquito vectors (Diptera: Culicidae) of West Nile virus (Flaviviridae) collected in Portugal	Osório HC, Zé-Zé L, Alves MJ.	Osório HC	J Med Entomol	2012	10.1603/me11184	Culex pipiens ns	Portugal	Palearctic	Crested lark (Galerida cristata)	Avian	1	78	Traps	PCR	Urban/rural			Mixed
22679881	Host-feeding patterns of Culex pipiens and other potential mosquito vectors (Diptera: Culicidae) of West Nile virus (Flaviviridae) collected in Portugal	Osório HC, Zé-Zé L, Alves MJ.	Osório HC	J Med Entomol	2012	10.1603/me11184	Culex pipiens ns	Portugal	Palearctic	Chicken (Gallus gallus)	Avian	30	78	Traps	PCR	Urban/rural			Mixed
22679881	Host-feeding patterns of Culex pipiens and other potential mosquito vectors (Diptera: Culicidae) of West Nile virus (Flaviviridae) collected in Portugal	Osório HC, Zé-Zé L, Alves MJ.	Osório HC	J Med Entomol	2012	10.1603/me11184	Culex pipiens ns	Portugal	Palearctic	Melodious warbler (Hyppolais polyglotta)	Avian	1	78	Traps	PCR	Urban/rural			Mixed
22679881	Host-feeding patterns of Culex pipiens and other potential mosquito vectors (Diptera: Culicidae) of West Nile virus (Flaviviridae) collected in Portugal	Osório HC, Zé-Zé L, Alves MJ.	Osório HC	J Med Entomol	2012	10.1603/me11184	Culex pipiens ns	Portugal	Palearctic	Lesser black-backed gull (Laurus fuscus)	Avian	1	78	Traps	PCR	Urban/rural			Mixed
22679881	Host-feeding patterns of Culex pipiens and other potential mosquito vectors (Diptera: Culicidae) of West Nile virus (Flaviviridae) collected in Portugal	Osório HC, Zé-Zé L, Alves MJ.	Osório HC	J Med Entomol	2012	10.1603/me11184	Culex pipiens ns	Portugal	Palearctic	Turkey (Meleagris gallopavo)	Avian	1	78	Traps	PCR	Urban/rural			Mixed
22679881	Host-feeding patterns of Culex pipiens and other potential mosquito vectors (Diptera: Culicidae) of West Nile virus (Flaviviridae) collected in Portugal	Osório HC, Zé-Zé L, Alves MJ.	Osório HC	J Med Entomol	2012	10.1603/me11184	Culex pipiens ns	Portugal	Palearctic	Corn bunting (Miliaria calandra)	Avian	1	78	Traps	PCR	Urban/rural			Mixed
22679881	Host-feeding patterns of Culex pipiens and other potential mosquito vectors (Diptera: Culicidae) of West Nile virus (Flaviviridae) collected in Portugal	Osório HC, Zé-Zé L, Alves MJ.	Osório HC	J Med Entomol	2012	10.1603/me11184	Culex pipiens ns	Portugal	Palearctic	Black-crowned night heron (Nyctiocorax nyctiocorax)	Avian	1	78	Traps	PCR	Urban/rural			Mixed
22679881	Host-feeding patterns of Culex pipiens and other potential mosquito vectors (Diptera: Culicidae) of West Nile virus (Flaviviridae) collected in Portugal	Osório HC, Zé-Zé L, Alves MJ.	Osório HC	J Med Entomol	2012	10.1603/me11184	Culex pipiens ns	Portugal	Palearctic	Cockatiel (Nymphicus hollandicus)	Avian	1	78	Traps	PCR	Urban/rural			Mixed
22679881	Host-feeding patterns of Culex pipiens and other potential mosquito vectors (Diptera: Culicidae) of West Nile virus (Flaviviridae) collected in Portugal	Osório HC, Zé-Zé L, Alves MJ.	Osório HC	J Med Entomol	2012	10.1603/me11184	Culex pipiens ns	Portugal	Palearctic	Blue tit (Cyanistes caeruleus)	Avian	1	78	Traps	PCR	Urban/rural			Mixed
22679881	Host-feeding patterns of Culex pipiens and other potential mosquito vectors (Diptera: Culicidae) of West Nile virus (Flaviviridae) collected in Portugal	Osório HC, Zé-Zé L, Alves MJ.	Osório HC	J Med Entomol	2012	10.1603/me11184	Culex pipiens ns	Portugal	Palearctic	House sparrow (Passer domesticus)	Avian	1	78	Traps	PCR	Urban/rural			Mixed
22679881	Host-feeding patterns of Culex pipiens and other potential mosquito vectors (Diptera: Culicidae) of West Nile virus (Flaviviridae) collected in Portugal	Osório HC, Zé-Zé L, Alves MJ.	Osório HC	J Med Entomol	2012	10.1603/me11184	Culex pipiens ns	Portugal	Palearctic	Common canary (Serinus canaria)	Avian	1	78	Traps	PCR	Urban/rural			Mixed
22679881	Host-feeding patterns of Culex pipiens and other potential mosquito vectors (Diptera: Culicidae) of West Nile virus (Flaviviridae) collected in Portugal	Osório HC, Zé-Zé L, Alves MJ.	Osório HC	J Med Entomol	2012	10.1603/me11184	Culex pipiens ns	Portugal	Palearctic	Green warbler (Sylvia borin)	Avian	1	78	Traps	PCR	Urban/rural			Mixed
22679881	Host-feeding patterns of Culex pipiens and other potential mosquito vectors (Diptera: Culicidae) of West Nile virus (Flaviviridae) collected in Portugal	Osório HC, Zé-Zé L, Alves MJ.	Osório HC	J Med Entomol	2012	10.1603/me11184	Culex pipiens ns	Portugal	Palearctic	Greater whitethroat (Sylvia communis)	Avian	2	78	Traps	PCR	Urban/rural			Mixed
22679881	Host-feeding patterns of Culex pipiens and other potential mosquito vectors (Diptera: Culicidae) of West Nile virus (Flaviviridae) collected in Portugal	Osório HC, Zé-Zé L, Alves MJ.	Osório HC	J Med Entomol	2012	10.1603/me11184	Culex pipiens ns	Portugal	Palearctic	Sardinian warbler (Sylvia melanocephala)	Avian	1	78	Traps	PCR	Urban/rural			Mixed
22679881	Host-feeding patterns of Culex pipiens and other potential mosquito vectors (Diptera: Culicidae) of West Nile virus (Flaviviridae) collected in Portugal	Osório HC, Zé-Zé L, Alves MJ.	Osório HC	J Med Entomol	2012	10.1603/me11184	Culex pipiens ns	Portugal	Palearctic	Common blackbird (Turdus merula)	Avian	5	78	Traps	PCR	Urban/rural			Mixed
22679881	Host-feeding patterns of Culex pipiens and other potential mosquito vectors (Diptera: Culicidae) of West Nile virus (Flaviviridae) collected in Portugal	Osório HC, Zé-Zé L, Alves MJ.	Osório HC	J Med Entomol	2012	10.1603/me11184	Culex pipiens ns	Portugal	Palearctic	Northern gannet (Morus bassanus)	Avian	1	78	Traps	PCR	Urban/rural			Mixed
22679881	Host-feeding patterns of Culex pipiens and other potential mosquito vectors (Diptera: Culicidae) of West Nile virus (Flaviviridae) collected in Portugal	Osório HC, Zé-Zé L, Alves MJ.	Osório HC	J Med Entomol	2012	10.1603/me11184	Culex theileri	Portugal	Palearctic	Cow (Bos taurus)	Non-human mammal	1		Traps	PCR	Urban/rural			Mixed
22679881	Host-feeding patterns of Culex pipiens and other potential mosquito vectors (Diptera: Culicidae) of West Nile virus (Flaviviridae) collected in Portugal	Osório HC, Zé-Zé L, Alves MJ.	Osório HC	J Med Entomol	2012	10.1603/me11184	Culex theileri	Portugal	Palearctic	Dog (Canis familiaris)	Non-human mammal	1		Traps	PCR	Urban/rural			Mixed
22679881	Host-feeding patterns of Culex pipiens and other potential mosquito vectors (Diptera: Culicidae) of West Nile virus (Flaviviridae) collected in Portugal	Osório HC, Zé-Zé L, Alves MJ.	Osório HC	J Med Entomol	2012	10.1603/me11184	Culex theileri	Portugal	Palearctic	Cat (Felis catus)	Non-human mammal	1		Traps	PCR	Urban/rural			Mixed
22679881	Host-feeding patterns of Culex pipiens and other potential mosquito vectors (Diptera: Culicidae) of West Nile virus (Flaviviridae) collected in Portugal	Osório HC, Zé-Zé L, Alves MJ.	Osório HC	J Med Entomol	2012	10.1603/me11184	Culex theileri	Portugal	Palearctic	Human (Homo sapiens)	Human	3		Traps	PCR	Urban/rural			Mixed
22679881	Host-feeding patterns of Culex pipiens and other potential mosquito vectors (Diptera: Culicidae) of West Nile virus (Flaviviridae) collected in Portugal	Osório HC, Zé-Zé L, Alves MJ.	Osório HC	J Med Entomol	2012	10.1603/me11184	Culex theileri	Portugal	Palearctic	Sheep (Ovis aries)	Non-human mammal	1		Traps	PCR	Urban/rural			Mixed
22679881	Host-feeding patterns of Culex pipiens and other potential mosquito vectors (Diptera: Culicidae) of West Nile virus (Flaviviridae) collected in Portugal	Osório HC, Zé-Zé L, Alves MJ.	Osório HC	J Med Entomol	2012	10.1603/me11184	Culex theileri	Portugal	Palearctic	Pig (Sus scrofa)	Non-human mammal	2		Traps	PCR	Urban/rural			Mixed
22679881	Host-feeding patterns of Culex pipiens and other potential mosquito vectors (Diptera: Culicidae) of West Nile virus (Flaviviridae) collected in Portugal	Osório HC, Zé-Zé L, Alves MJ.	Osório HC	J Med Entomol	2012	10.1603/me11184	Culex theileri	Portugal	Palearctic	Northern gannet (Morus bassanus)	Avian	1		Traps	PCR	Urban/rural			Mixed
30587194	Host-feeding patterns of Culex mosquitoes in Iran	Shahhosseini N, Friedrich J, Moosa-Kazemi SH, Sedaghat MM, Kayedi MH, Tannich E, Schmidt-Chanasit J, Lühken R.	Shahhosseini N	Parasit Vectors	2018	10.1186/s13071-018-3237-2	Culex pipiens pipiens	Iran	Palearctic	Dabbling duck (Anas sp.)	Avian	61		Traps + Aspirator	PCR	Urban/rural/natural	Indoor/outdoor		Mixed
30587194	Host-feeding patterns of Culex mosquitoes in Iran	Shahhosseini N, Friedrich J, Moosa-Kazemi SH, Sedaghat MM, Kayedi MH, Tannich E, Schmidt-Chanasit J, Lühken R.	Shahhosseini N	Parasit Vectors	2018	10.1186/s13071-018-3237-2	Culex pipiens pipiens	Iran	Palearctic	Chicken (Gallus gallus)	Avian	11		Traps + Aspirator	PCR	Urban/rural/natural	Indoor/outdoor		Mixed
30587194	Host-feeding patterns of Culex mosquitoes in Iran	Shahhosseini N, Friedrich J, Moosa-Kazemi SH, Sedaghat MM, Kayedi MH, Tannich E, Schmidt-Chanasit J, Lühken R.	Shahhosseini N	Parasit Vectors	2018	10.1186/s13071-018-3237-2	Culex pipiens ns	Iran	Palearctic	Wild turkey (Meleagris gallopavo)	Avian	1		Traps + Aspirator	PCR	Urban/rural/natural	Indoor/outdoor		Mixed
30587194	Host-feeding patterns of Culex mosquitoes in Iran	Shahhosseini N, Friedrich J, Moosa-Kazemi SH, Sedaghat MM, Kayedi MH, Tannich E, Schmidt-Chanasit J, Lühken R.	Shahhosseini N	Parasit Vectors	2018	10.1186/s13071-018-3237-2	Culex pipiens pipiens	Iran	Palearctic	Human (Homo sapiens)	Human	143		Traps + Aspirator	PCR	Urban/rural/natural	Indoor/outdoor		Mixed
30587194	Host-feeding patterns of Culex mosquitoes in Iran	Shahhosseini N, Friedrich J, Moosa-Kazemi SH, Sedaghat MM, Kayedi MH, Tannich E, Schmidt-Chanasit J, Lühken R.	Shahhosseini N	Parasit Vectors	2018	10.1186/s13071-018-3237-2	Culex pipiens ns	Iran	Palearctic	Cow (Bos taurus)	Non-human mammal	71		Traps + Aspirator	PCR	Urban/rural/natural	Indoor/outdoor		Mixed
30587194	Host-feeding patterns of Culex mosquitoes in Iran	Shahhosseini N, Friedrich J, Moosa-Kazemi SH, Sedaghat MM, Kayedi MH, Tannich E, Schmidt-Chanasit J, Lühken R.	Shahhosseini N	Parasit Vectors	2018	10.1186/s13071-018-3237-2	Culex pipiens pipiens	Iran	Palearctic	Wolf (Canis lupus)	Non-human mammal	17		Traps + Aspirator	PCR	Urban/rural/natural	Indoor/outdoor		Mixed
30587194	Host-feeding patterns of Culex mosquitoes in Iran	Shahhosseini N, Friedrich J, Moosa-Kazemi SH, Sedaghat MM, Kayedi MH, Tannich E, Schmidt-Chanasit J, Lühken R.	Shahhosseini N	Parasit Vectors	2018	10.1186/s13071-018-3237-2	Culex pipiens ns	Iran	Palearctic	Roe Deer (capreolus capreolus)	Non-human mammal	1		Traps + Aspirator	PCR	Urban/rural/natural	Indoor/outdoor		Mixed
30587194	Host-feeding patterns of Culex mosquitoes in Iran	Shahhosseini N, Friedrich J, Moosa-Kazemi SH, Sedaghat MM, Kayedi MH, Tannich E, Schmidt-Chanasit J, Lühken R.	Shahhosseini N	Parasit Vectors	2018	10.1186/s13071-018-3237-2	Culex pipiens pipiens	Iran	Palearctic	Bat (chiroptera sp.)	Non-human mammal	1		Traps + Aspirator	PCR	Urban/rural/natural	Indoor/outdoor		Mixed
30587194	Host-feeding patterns of Culex mosquitoes in Iran	Shahhosseini N, Friedrich J, Moosa-Kazemi SH, Sedaghat MM, Kayedi MH, Tannich E, Schmidt-Chanasit J, Lühken R.	Shahhosseini N	Parasit Vectors	2018	10.1186/s13071-018-3237-2	Culex pipiens ns	Iran	Palearctic	Sheep (Ovis aries)	Non-human mammal	6		Traps + Aspirator	PCR	Urban/rural/natural	Indoor/outdoor		Mixed
30587194	Host-feeding patterns of Culex mosquitoes in Iran	Shahhosseini N, Friedrich J, Moosa-Kazemi SH, Sedaghat MM, Kayedi MH, Tannich E, Schmidt-Chanasit J, Lühken R.	Shahhosseini N	Parasit Vectors	2018	10.1186/s13071-018-3237-2	Culex pipiens pipiens	Iran	Palearctic	Turtle (kachuga sp.)	Reptile	2		Traps + Aspirator	PCR	Urban/rural/natural	Indoor/outdoor		Mixed
30587194	Host-feeding patterns of Culex mosquitoes in Iran	Shahhosseini N, Friedrich J, Moosa-Kazemi SH, Sedaghat MM, Kayedi MH, Tannich E, Schmidt-Chanasit J, Lühken R.	Shahhosseini N	Parasit Vectors	2018	10.1186/s13071-018-3237-2	Culex theileri	Iran	Palearctic	Dabbling duck (Anas sp.)	Avian	2		Traps + Aspirator	PCR	Urban/rural/natural	Indoor/outdoor		Mixed
30587194	Host-feeding patterns of Culex mosquitoes in Iran	Shahhosseini N, Friedrich J, Moosa-Kazemi SH, Sedaghat MM, Kayedi MH, Tannich E, Schmidt-Chanasit J, Lühken R.	Shahhosseini N	Parasit Vectors	2018	10.1186/s13071-018-3237-2	Culex theileri	Iran	Palearctic	Chicken (Gallus gallus)	Avian	3		Traps + Aspirator	PCR	Urban/rural/natural	Indoor/outdoor		Mixed
30587194	Host-feeding patterns of Culex mosquitoes in Iran	Shahhosseini N, Friedrich J, Moosa-Kazemi SH, Sedaghat MM, Kayedi MH, Tannich E, Schmidt-Chanasit J, Lühken R.	Shahhosseini N	Parasit Vectors	2018	10.1186/s13071-018-3237-2	Culex theileri	Iran	Palearctic	Human (Homo sapiens)	Human	12		Traps + Aspirator	PCR	Urban/rural/natural	Indoor/outdoor		Mixed
30587194	Host-feeding patterns of Culex mosquitoes in Iran	Shahhosseini N, Friedrich J, Moosa-Kazemi SH, Sedaghat MM, Kayedi MH, Tannich E, Schmidt-Chanasit J, Lühken R.	Shahhosseini N	Parasit Vectors	2018	10.1186/s13071-018-3237-2	Culex theileri	Iran	Palearctic	Cow (Bos taurus)	Non-human mammal	41		Traps + Aspirator	PCR	Urban/rural/natural	Indoor/outdoor		Mixed
30587194	Host-feeding patterns of Culex mosquitoes in Iran	Shahhosseini N, Friedrich J, Moosa-Kazemi SH, Sedaghat MM, Kayedi MH, Tannich E, Schmidt-Chanasit J, Lühken R.	Shahhosseini N	Parasit Vectors	2018	10.1186/s13071-018-3237-2	Culex theileri	Iran	Palearctic	Wolf (Canis lupus)	Non-human mammal	3		Traps + Aspirator	PCR	Urban/rural/natural	Indoor/outdoor		Mixed
30587194	Host-feeding patterns of Culex mosquitoes in Iran	Shahhosseini N, Friedrich J, Moosa-Kazemi SH, Sedaghat MM, Kayedi MH, Tannich E, Schmidt-Chanasit J, Lühken R.	Shahhosseini N	Parasit Vectors	2018	10.1186/s13071-018-3237-2	Culex theileri	Iran	Palearctic	Donkey (equus asinus)	Non-human mammal	1		Traps + Aspirator	PCR	Urban/rural/natural	Indoor/outdoor		Mixed
30587194	Host-feeding patterns of Culex mosquitoes in Iran	Shahhosseini N, Friedrich J, Moosa-Kazemi SH, Sedaghat MM, Kayedi MH, Tannich E, Schmidt-Chanasit J, Lühken R.	Shahhosseini N	Parasit Vectors	2018	10.1186/s13071-018-3237-2	Culex theileri	Iran	Palearctic	Sheep (Ovis aries)	Non-human mammal	2		Traps + Aspirator	PCR	Urban/rural/natural	Indoor/outdoor		Mixed
30587194	Host-feeding patterns of Culex mosquitoes in Iran	Shahhosseini N, Friedrich J, Moosa-Kazemi SH, Sedaghat MM, Kayedi MH, Tannich E, Schmidt-Chanasit J, Lühken R.	Shahhosseini N	Parasit Vectors	2018	10.1186/s13071-018-3237-2	Culex sitiens	Iran	Palearctic	Dabbling duck (Anas sp.)	Avian	2		Traps + Aspirator	PCR	Urban/rural/natural	Indoor/outdoor		Mixed
30587194	Host-feeding patterns of Culex mosquitoes in Iran	Shahhosseini N, Friedrich J, Moosa-Kazemi SH, Sedaghat MM, Kayedi MH, Tannich E, Schmidt-Chanasit J, Lühken R.	Shahhosseini N	Parasit Vectors	2018	10.1186/s13071-018-3237-2	Culex sitiens	Iran	Palearctic	Chicken (Gallus gallus)	Avian	1		Traps + Aspirator	PCR	Urban/rural/natural	Indoor/outdoor		Mixed
30587194	Host-feeding patterns of Culex mosquitoes in Iran	Shahhosseini N, Friedrich J, Moosa-Kazemi SH, Sedaghat MM, Kayedi MH, Tannich E, Schmidt-Chanasit J, Lühken R.	Shahhosseini N	Parasit Vectors	2018	10.1186/s13071-018-3237-2	Culex sitiens	Iran	Palearctic	Human (Homo sapiens)	Human	19		Traps + Aspirator	PCR	Urban/rural/natural	Indoor/outdoor		Mixed
30587194	Host-feeding patterns of Culex mosquitoes in Iran	Shahhosseini N, Friedrich J, Moosa-Kazemi SH, Sedaghat MM, Kayedi MH, Tannich E, Schmidt-Chanasit J, Lühken R.	Shahhosseini N	Parasit Vectors	2018	10.1186/s13071-018-3237-2	Culex sitiens	Iran	Palearctic	Cow (Bos taurus)	Non-human mammal	25		Traps + Aspirator	PCR	Urban/rural/natural	Indoor/outdoor		Mixed
30587194	Host-feeding patterns of Culex mosquitoes in Iran	Shahhosseini N, Friedrich J, Moosa-Kazemi SH, Sedaghat MM, Kayedi MH, Tannich E, Schmidt-Chanasit J, Lühken R.	Shahhosseini N	Parasit Vectors	2018	10.1186/s13071-018-3237-2	Culex sitiens	Iran	Palearctic	Wolf (Canis lupus)	Non-human mammal	3		Traps + Aspirator	PCR	Urban/rural/natural	Indoor/outdoor		Mixed
30587194	Host-feeding patterns of Culex mosquitoes in Iran	Shahhosseini N, Friedrich J, Moosa-Kazemi SH, Sedaghat MM, Kayedi MH, Tannich E, Schmidt-Chanasit J, Lühken R.	Shahhosseini N	Parasit Vectors	2018	10.1186/s13071-018-3237-2	Culex sitiens	Iran	Palearctic	Sheep (Ovis aries)	Non-human mammal	2		Traps + Aspirator	PCR	Urban/rural/natural	Indoor/outdoor		Mixed
30587194	Host-feeding patterns of Culex mosquitoes in Iran	Shahhosseini N, Friedrich J, Moosa-Kazemi SH, Sedaghat MM, Kayedi MH, Tannich E, Schmidt-Chanasit J, Lühken R.	Shahhosseini N	Parasit Vectors	2018	10.1186/s13071-018-3237-2	Culex sitiens	Iran	Palearctic	Brown rat (Rattus norvegicus)	Non-human mammal	1		Traps + Aspirator	PCR	Urban/rural/natural	Indoor/outdoor		Mixed
30587194	Host-feeding patterns of Culex mosquitoes in Iran	Shahhosseini N, Friedrich J, Moosa-Kazemi SH, Sedaghat MM, Kayedi MH, Tannich E, Schmidt-Chanasit J, Lühken R.	Shahhosseini N	Parasit Vectors	2018	10.1186/s13071-018-3237-2	Culex perexiguus	Iran	Palearctic	Dabbling duck (Anas sp.)	Avian	3		Traps + Aspirator	PCR	Urban/rural/natural	Indoor/outdoor		Mixed
30587194	Host-feeding patterns of Culex mosquitoes in Iran	Shahhosseini N, Friedrich J, Moosa-Kazemi SH, Sedaghat MM, Kayedi MH, Tannich E, Schmidt-Chanasit J, Lühken R.	Shahhosseini N	Parasit Vectors	2018	10.1186/s13071-018-3237-2	Culex perexiguus	Iran	Palearctic	Human (Homo sapiens)	Human	15		Traps + Aspirator	PCR	Urban/rural/natural	Indoor/outdoor		Mixed
30587194	Host-feeding patterns of Culex mosquitoes in Iran	Shahhosseini N, Friedrich J, Moosa-Kazemi SH, Sedaghat MM, Kayedi MH, Tannich E, Schmidt-Chanasit J, Lühken R.	Shahhosseini N	Parasit Vectors	2018	10.1186/s13071-018-3237-2	Culex perexiguus	Iran	Palearctic	Cow (Bos taurus)	Non-human mammal	6		Traps + Aspirator	PCR	Urban/rural/natural	Indoor/outdoor		Mixed
30587194	Host-feeding patterns of Culex mosquitoes in Iran	Shahhosseini N, Friedrich J, Moosa-Kazemi SH, Sedaghat MM, Kayedi MH, Tannich E, Schmidt-Chanasit J, Lühken R.	Shahhosseini N	Parasit Vectors	2018	10.1186/s13071-018-3237-2	Culex perexiguus	Iran	Palearctic	Wolf (Canis lupus)	Non-human mammal	3		Traps + Aspirator	PCR	Urban/rural/natural	Indoor/outdoor		Mixed
30587194	Host-feeding patterns of Culex mosquitoes in Iran	Shahhosseini N, Friedrich J, Moosa-Kazemi SH, Sedaghat MM, Kayedi MH, Tannich E, Schmidt-Chanasit J, Lühken R.	Shahhosseini N	Parasit Vectors	2018	10.1186/s13071-018-3237-2	Culex perexiguus	Iran	Palearctic	Donkey (equus asinus)	Non-human mammal	3		Traps + Aspirator	PCR	Urban/rural/natural	Indoor/outdoor		Mixed
30587194	Host-feeding patterns of Culex mosquitoes in Iran	Shahhosseini N, Friedrich J, Moosa-Kazemi SH, Sedaghat MM, Kayedi MH, Tannich E, Schmidt-Chanasit J, Lühken R.	Shahhosseini N	Parasit Vectors	2018	10.1186/s13071-018-3237-2	Culex perexiguus	Iran	Palearctic	Bat (chiroptera sp.)	Non-human mammal	2		Traps + Aspirator	PCR	Urban/rural/natural	Indoor/outdoor		Mixed
30668743	Bloodmeal Host Selection of Culex quinquefasciatus (Diptera: Culicidae) in Las Vegas, Nevada, United States	Hannon ER, Jackson KC, Biggerstaff BJ, Raman V, Komar N.	Hannon ER	J Med Entomol	2019	10.1093/jme/tjy237	Culex quinquefasciatus	United States	Nearctic	House finch (Carpodacus mexicanus)	Avian	63	164	Traps	PCR	Urban			Urban
30668743	Bloodmeal Host Selection of Culex quinquefasciatus (Diptera: Culicidae) in Las Vegas, Nevada, United States	Hannon ER, Jackson KC, Biggerstaff BJ, Raman V, Komar N.	Hannon ER	J Med Entomol	2019	10.1093/jme/tjy237	Culex quinquefasciatus	United States	Nearctic	Chicken (Gallus gallus)	Avian	27	164	Traps	PCR	Urban			Urban
30668743	Bloodmeal Host Selection of Culex quinquefasciatus (Diptera: Culicidae) in Las Vegas, Nevada, United States	Hannon ER, Jackson KC, Biggerstaff BJ, Raman V, Komar N.	Hannon ER	J Med Entomol	2019	10.1093/jme/tjy237	Culex quinquefasciatus	United States	Nearctic	American robin (Turdus migratorius)	Avian	13	164	Traps	PCR	Urban			Urban
30668743	Bloodmeal Host Selection of Culex quinquefasciatus (Diptera: Culicidae) in Las Vegas, Nevada, United States	Hannon ER, Jackson KC, Biggerstaff BJ, Raman V, Komar N.	Hannon ER	J Med Entomol	2019	10.1093/jme/tjy237	Culex quinquefasciatus	United States	Nearctic	House sparrow (Passer domesticus)	Avian	11	164	Traps	PCR	Urban			Urban
30668743	Bloodmeal Host Selection of Culex quinquefasciatus (Diptera: Culicidae) in Las Vegas, Nevada, United States	Hannon ER, Jackson KC, Biggerstaff BJ, Raman V, Komar N.	Hannon ER	J Med Entomol	2019	10.1093/jme/tjy237	Culex quinquefasciatus	United States	Nearctic	Great-tailed grackle (Quiscalus mexicanus)	Avian	10	164	Traps	PCR	Urban			Urban
30668743	Bloodmeal Host Selection of Culex quinquefasciatus (Diptera: Culicidae) in Las Vegas, Nevada, United States	Hannon ER, Jackson KC, Biggerstaff BJ, Raman V, Komar N.	Hannon ER	J Med Entomol	2019	10.1093/jme/tjy237	Culex quinquefasciatus	United States	Nearctic	Northern mockingbird (Mimus polyglottos)	Avian	9	164	Traps	PCR	Urban			Urban
30668743	Bloodmeal Host Selection of Culex quinquefasciatus (Diptera: Culicidae) in Las Vegas, Nevada, United States	Hannon ER, Jackson KC, Biggerstaff BJ, Raman V, Komar N.	Hannon ER	J Med Entomol	2019	10.1093/jme/tjy237	Culex quinquefasciatus	United States	Nearctic	Mourning dove (Zenaida macroura)	Avian	8	164	Traps	PCR	Urban			Urban
30668743	Bloodmeal Host Selection of Culex quinquefasciatus (Diptera: Culicidae) in Las Vegas, Nevada, United States	Hannon ER, Jackson KC, Biggerstaff BJ, Raman V, Komar N.	Hannon ER	J Med Entomol	2019	10.1093/jme/tjy237	Culex quinquefasciatus	United States	Nearctic	Rock pigeon (colomba livia)	Avian	5	164	Traps	PCR	Urban			Urban
30668743	Bloodmeal Host Selection of Culex quinquefasciatus (Diptera: Culicidae) in Las Vegas, Nevada, United States	Hannon ER, Jackson KC, Biggerstaff BJ, Raman V, Komar N.	Hannon ER	J Med Entomol	2019	10.1093/jme/tjy237	Culex quinquefasciatus	United States	Nearctic	Brewer's sparrow (Spizella breweri Cassin)	Avian	3	164	Traps	PCR	Urban			Urban
30668743	Bloodmeal Host Selection of Culex quinquefasciatus (Diptera: Culicidae) in Las Vegas, Nevada, United States	Hannon ER, Jackson KC, Biggerstaff BJ, Raman V, Komar N.	Hannon ER	J Med Entomol	2019	10.1093/jme/tjy237	Culex quinquefasciatus	United States	Nearctic	Cow (Bos taurus)	Non-human mammal	1	164	Traps	PCR	Urban			Urban
30668743	Bloodmeal Host Selection of Culex quinquefasciatus (Diptera: Culicidae) in Las Vegas, Nevada, United States	Hannon ER, Jackson KC, Biggerstaff BJ, Raman V, Komar N.	Hannon ER	J Med Entomol	2019	10.1093/jme/tjy237	Culex quinquefasciatus	United States	Nearctic	Turkey vulture (Cathartes aura)	Avian	2	164	Traps	PCR	Urban			Urban
30668743	Bloodmeal Host Selection of Culex quinquefasciatus (Diptera: Culicidae) in Las Vegas, Nevada, United States	Hannon ER, Jackson KC, Biggerstaff BJ, Raman V, Komar N.	Hannon ER	J Med Entomol	2019	10.1093/jme/tjy237	Culex quinquefasciatus	United States	Nearctic	American kestrel (falco sparverius)	Avian	1	164	Traps	PCR	Urban			Urban
30668743	Bloodmeal Host Selection of Culex quinquefasciatus (Diptera: Culicidae) in Las Vegas, Nevada, United States	Hannon ER, Jackson KC, Biggerstaff BJ, Raman V, Komar N.	Hannon ER	J Med Entomol	2019	10.1093/jme/tjy237	Culex quinquefasciatus	United States	Nearctic	Lazuli bunting (Passerina amoena)	Avian	2	164	Traps	PCR	Urban			Urban
30668743	Bloodmeal Host Selection of Culex quinquefasciatus (Diptera: Culicidae) in Las Vegas, Nevada, United States	Hannon ER, Jackson KC, Biggerstaff BJ, Raman V, Komar N.	Hannon ER	J Med Entomol	2019	10.1093/jme/tjy237	Culex quinquefasciatus	United States	Nearctic	Gambel's quail (Callipepla gambelii)	Avian	1	164	Traps	PCR	Urban			Urban
30668743	Bloodmeal Host Selection of Culex quinquefasciatus (Diptera: Culicidae) in Las Vegas, Nevada, United States	Hannon ER, Jackson KC, Biggerstaff BJ, Raman V, Komar N.	Hannon ER	J Med Entomol	2019	10.1093/jme/tjy237	Culex quinquefasciatus	United States	Nearctic	Dog (Canis familiaris)	Non-human mammal	1	164	Traps	PCR	Urban			Urban
30668743	Bloodmeal Host Selection of Culex quinquefasciatus (Diptera: Culicidae) in Las Vegas, Nevada, United States	Hannon ER, Jackson KC, Biggerstaff BJ, Raman V, Komar N.	Hannon ER	J Med Entomol	2019	10.1093/jme/tjy237	Culex quinquefasciatus	United States	Nearctic	Common raven (Covus corax)	Avian	1	164	Traps	PCR	Urban			Urban
30668743	Bloodmeal Host Selection of Culex quinquefasciatus (Diptera: Culicidae) in Las Vegas, Nevada, United States	Hannon ER, Jackson KC, Biggerstaff BJ, Raman V, Komar N.	Hannon ER	J Med Entomol	2019	10.1093/jme/tjy237	Culex quinquefasciatus	United States	Nearctic	Greater roadrunner (Geococcyx californiancus)	Avian	1	164	Traps	PCR	Urban			Urban
30668743	Bloodmeal Host Selection of Culex quinquefasciatus (Diptera: Culicidae) in Las Vegas, Nevada, United States	Hannon ER, Jackson KC, Biggerstaff BJ, Raman V, Komar N.	Hannon ER	J Med Entomol	2019	10.1093/jme/tjy237	Culex quinquefasciatus	United States	Nearctic	Human (Homo sapiens)	Human	1	164	Traps	PCR	Urban			Urban
30668743	Bloodmeal Host Selection of Culex quinquefasciatus (Diptera: Culicidae) in Las Vegas, Nevada, United States	Hannon ER, Jackson KC, Biggerstaff BJ, Raman V, Komar N.	Hannon ER	J Med Entomol	2019	10.1093/jme/tjy237	Culex quinquefasciatus	United States	Nearctic	Brown-headed cowbird (Molothrus ater)	Avian	1	164	Traps	PCR	Urban			Urban
30668743	Bloodmeal Host Selection of Culex quinquefasciatus (Diptera: Culicidae) in Las Vegas, Nevada, United States	Hannon ER, Jackson KC, Biggerstaff BJ, Raman V, Komar N.	Hannon ER	J Med Entomol	2019	10.1093/jme/tjy237	Culex quinquefasciatus	United States	Nearctic	Ring-necked pheasant (Phasianus colchicus)	Avian	1	164	Traps	PCR	Urban			Urban
30668743	Bloodmeal Host Selection of Culex quinquefasciatus (Diptera: Culicidae) in Las Vegas, Nevada, United States	Hannon ER, Jackson KC, Biggerstaff BJ, Raman V, Komar N.	Hannon ER	J Med Entomol	2019	10.1093/jme/tjy237	Culex quinquefasciatus	United States	Nearctic	Western tanager (Piranga ludoviciana)	Avian	1	164	Traps	PCR	Urban			Urban
30668743	Bloodmeal Host Selection of Culex quinquefasciatus (Diptera: Culicidae) in Las Vegas, Nevada, United States	Hannon ER, Jackson KC, Biggerstaff BJ, Raman V, Komar N.	Hannon ER	J Med Entomol	2019	10.1093/jme/tjy237	Culex quinquefasciatus	United States	Nearctic	Lesser goldfinch (Carduelis psaltria)	Avian	1	164	Traps	PCR	Urban			Urban
34665047	Host Associations of Culex pipiens: A Two-Year Analysis of Bloodmeal Sources and Implications for Arboviral Transmission in Southeastern Virginia	Khalil N, Little EAH, Akaratovic KI, Kiser JP, Abadam CF, Yuan KJ, Misencik MJ, Armstrong PM, Molaei G.	Khalil N	Vector Borne Zoonotic Dis	2021	10.1089/vbz.2021.0069	Culex pipiens ns	United States	Nearctic	American robin (Turdus migratorius)	Avian	141	281	Traps	PCR	Urban/rural/natural	Outdoor		Mixed
34665047	Host Associations of Culex pipiens: A Two-Year Analysis of Bloodmeal Sources and Implications for Arboviral Transmission in Southeastern Virginia	Khalil N, Little EAH, Akaratovic KI, Kiser JP, Abadam CF, Yuan KJ, Misencik MJ, Armstrong PM, Molaei G.	Khalil N	Vector Borne Zoonotic Dis	2021	10.1089/vbz.2021.0069	Culex pipiens ns	United States	Nearctic	Northern cardinal (Cardinalis cardinalis)	Avian	57	281	Traps	PCR	Urban/rural/natural	Outdoor		Mixed
34665047	Host Associations of Culex pipiens: A Two-Year Analysis of Bloodmeal Sources and Implications for Arboviral Transmission in Southeastern Virginia	Khalil N, Little EAH, Akaratovic KI, Kiser JP, Abadam CF, Yuan KJ, Misencik MJ, Armstrong PM, Molaei G.	Khalil N	Vector Borne Zoonotic Dis	2021	10.1089/vbz.2021.0069	Culex pipiens ns	United States	Nearctic	Carolina wren (Thryothorus ludovicianus)	Avian	14	281	Traps	PCR	Urban/rural/natural	Outdoor		Mixed
34665047	Host Associations of Culex pipiens: A Two-Year Analysis of Bloodmeal Sources and Implications for Arboviral Transmission in Southeastern Virginia	Khalil N, Little EAH, Akaratovic KI, Kiser JP, Abadam CF, Yuan KJ, Misencik MJ, Armstrong PM, Molaei G.	Khalil N	Vector Borne Zoonotic Dis	2021	10.1089/vbz.2021.0069	Culex pipiens ns	United States	Nearctic	House finch (Carpodacus mexicanus)	Avian	9	281	Traps	PCR	Urban/rural/natural	Outdoor		Mixed
34665047	Host Associations of Culex pipiens: A Two-Year Analysis of Bloodmeal Sources and Implications for Arboviral Transmission in Southeastern Virginia	Khalil N, Little EAH, Akaratovic KI, Kiser JP, Abadam CF, Yuan KJ, Misencik MJ, Armstrong PM, Molaei G.	Khalil N	Vector Borne Zoonotic Dis	2021	10.1089/vbz.2021.0069	Culex pipiens ns	United States	Nearctic	Gray catbird (Dumetella carolinensis)	Avian	6	281	Traps	PCR	Urban/rural/natural	Outdoor		Mixed
34665047	Host Associations of Culex pipiens: A Two-Year Analysis of Bloodmeal Sources and Implications for Arboviral Transmission in Southeastern Virginia	Khalil N, Little EAH, Akaratovic KI, Kiser JP, Abadam CF, Yuan KJ, Misencik MJ, Armstrong PM, Molaei G.	Khalil N	Vector Borne Zoonotic Dis	2021	10.1089/vbz.2021.0069	Culex pipiens ns	United States	Nearctic	Northern mockingbird (Mimus polyglottos)	Avian	6	281	Traps	PCR	Urban/rural/natural	Outdoor		Mixed
34665047	Host Associations of Culex pipiens: A Two-Year Analysis of Bloodmeal Sources and Implications for Arboviral Transmission in Southeastern Virginia	Khalil N, Little EAH, Akaratovic KI, Kiser JP, Abadam CF, Yuan KJ, Misencik MJ, Armstrong PM, Molaei G.	Khalil N	Vector Borne Zoonotic Dis	2021	10.1089/vbz.2021.0069	Culex pipiens ns	United States	Nearctic	Brown thrasher (Toxostoma rufum)	Avian	3	281	Traps	PCR	Urban/rural/natural	Outdoor		Mixed
34665047	Host Associations of Culex pipiens: A Two-Year Analysis of Bloodmeal Sources and Implications for Arboviral Transmission in Southeastern Virginia	Khalil N, Little EAH, Akaratovic KI, Kiser JP, Abadam CF, Yuan KJ, Misencik MJ, Armstrong PM, Molaei G.	Khalil N	Vector Borne Zoonotic Dis	2021	10.1089/vbz.2021.0069	Culex pipiens ns	United States	Nearctic	Common grackle (Quiscalus quiscula)	Avian	3	281	Traps	PCR	Urban/rural/natural	Outdoor		Mixed
34665047	Host Associations of Culex pipiens: A Two-Year Analysis of Bloodmeal Sources and Implications for Arboviral Transmission in Southeastern Virginia	Khalil N, Little EAH, Akaratovic KI, Kiser JP, Abadam CF, Yuan KJ, Misencik MJ, Armstrong PM, Molaei G.	Khalil N	Vector Borne Zoonotic Dis	2021	10.1089/vbz.2021.0069	Culex pipiens ns	United States	Nearctic	European starling (Sturnus vulgaris)	Avian	3	281	Traps	PCR	Urban/rural/natural	Outdoor		Mixed
34665047	Host Associations of Culex pipiens: A Two-Year Analysis of Bloodmeal Sources and Implications for Arboviral Transmission in Southeastern Virginia	Khalil N, Little EAH, Akaratovic KI, Kiser JP, Abadam CF, Yuan KJ, Misencik MJ, Armstrong PM, Molaei G.	Khalil N	Vector Borne Zoonotic Dis	2021	10.1089/vbz.2021.0069	Culex pipiens ns	United States	Nearctic	Mourning dove (Zenaida macroura)	Avian	3	281	Traps	PCR	Urban/rural/natural	Outdoor		Mixed
34665047	Host Associations of Culex pipiens: A Two-Year Analysis of Bloodmeal Sources and Implications for Arboviral Transmission in Southeastern Virginia	Khalil N, Little EAH, Akaratovic KI, Kiser JP, Abadam CF, Yuan KJ, Misencik MJ, Armstrong PM, Molaei G.	Khalil N	Vector Borne Zoonotic Dis	2021	10.1089/vbz.2021.0069	Culex pipiens ns	United States	Nearctic	House wren (Troglodytes aedon)	Avian	2	281	Traps	PCR	Urban/rural/natural	Outdoor		Mixed
34665047	Host Associations of Culex pipiens: A Two-Year Analysis of Bloodmeal Sources and Implications for Arboviral Transmission in Southeastern Virginia	Khalil N, Little EAH, Akaratovic KI, Kiser JP, Abadam CF, Yuan KJ, Misencik MJ, Armstrong PM, Molaei G.	Khalil N	Vector Borne Zoonotic Dis	2021	10.1089/vbz.2021.0069	Culex pipiens ns	United States	Nearctic	Barred owl (Strix varia)	Avian	1	281	Traps	PCR	Urban/rural/natural	Outdoor		Mixed
34665047	Host Associations of Culex pipiens: A Two-Year Analysis of Bloodmeal Sources and Implications for Arboviral Transmission in Southeastern Virginia	Khalil N, Little EAH, Akaratovic KI, Kiser JP, Abadam CF, Yuan KJ, Misencik MJ, Armstrong PM, Molaei G.	Khalil N	Vector Borne Zoonotic Dis	2021	10.1089/vbz.2021.0069	Culex pipiens ns	United States	Nearctic	Black-and-white warbler (Mniotilta varia)	Avian	1	281	Traps	PCR	Urban/rural/natural	Outdoor		Mixed
34665047	Host Associations of Culex pipiens: A Two-Year Analysis of Bloodmeal Sources and Implications for Arboviral Transmission in Southeastern Virginia	Khalil N, Little EAH, Akaratovic KI, Kiser JP, Abadam CF, Yuan KJ, Misencik MJ, Armstrong PM, Molaei G.	Khalil N	Vector Borne Zoonotic Dis	2021	10.1089/vbz.2021.0069	Culex pipiens ns	United States	Nearctic	Blue jay (Cyanocitta cristata)	Avian	1	281	Traps	PCR	Urban/rural/natural	Outdoor		Mixed
34665047	Host Associations of Culex pipiens: A Two-Year Analysis of Bloodmeal Sources and Implications for Arboviral Transmission in Southeastern Virginia	Khalil N, Little EAH, Akaratovic KI, Kiser JP, Abadam CF, Yuan KJ, Misencik MJ, Armstrong PM, Molaei G.	Khalil N	Vector Borne Zoonotic Dis	2021	10.1089/vbz.2021.0069	Culex pipiens ns	United States	Nearctic	Carolina Chickadae (Partus carolinensis)	Avian	1	281	Traps	PCR	Urban/rural/natural	Outdoor		Mixed
34665047	Host Associations of Culex pipiens: A Two-Year Analysis of Bloodmeal Sources and Implications for Arboviral Transmission in Southeastern Virginia	Khalil N, Little EAH, Akaratovic KI, Kiser JP, Abadam CF, Yuan KJ, Misencik MJ, Armstrong PM, Molaei G.	Khalil N	Vector Borne Zoonotic Dis	2021	10.1089/vbz.2021.0069	Culex pipiens ns	United States	Nearctic	Eastern bluebird (Sialia sialis)	Avian	1	281	Traps	PCR	Urban/rural/natural	Outdoor		Mixed
34665047	Host Associations of Culex pipiens: A Two-Year Analysis of Bloodmeal Sources and Implications for Arboviral Transmission in Southeastern Virginia	Khalil N, Little EAH, Akaratovic KI, Kiser JP, Abadam CF, Yuan KJ, Misencik MJ, Armstrong PM, Molaei G.	Khalil N	Vector Borne Zoonotic Dis	2021	10.1089/vbz.2021.0069	Culex pipiens ns	United States	Nearctic	Tufted titmouse (Baeolophus bicolor)	Avian	1	281	Traps	PCR	Urban/rural/natural	Outdoor		Mixed
34665047	Host Associations of Culex pipiens: A Two-Year Analysis of Bloodmeal Sources and Implications for Arboviral Transmission in Southeastern Virginia	Khalil N, Little EAH, Akaratovic KI, Kiser JP, Abadam CF, Yuan KJ, Misencik MJ, Armstrong PM, Molaei G.	Khalil N	Vector Borne Zoonotic Dis	2021	10.1089/vbz.2021.0069	Culex pipiens ns	United States	Nearctic	White-eyed vireo (Vireo griseus)	Avian	1	281	Traps	PCR	Urban/rural/natural	Outdoor		Mixed
34665047	Host Associations of Culex pipiens: A Two-Year Analysis of Bloodmeal Sources and Implications for Arboviral Transmission in Southeastern Virginia	Khalil N, Little EAH, Akaratovic KI, Kiser JP, Abadam CF, Yuan KJ, Misencik MJ, Armstrong PM, Molaei G.	Khalil N	Vector Borne Zoonotic Dis	2021	10.1089/vbz.2021.0069	Culex pipiens ns	United States	Nearctic	Yellow-billed cuckoo (Coccyzus americanus)	Avian	1	281	Traps	PCR	Urban/rural/natural	Outdoor		Mixed
34665047	Host Associations of Culex pipiens: A Two-Year Analysis of Bloodmeal Sources and Implications for Arboviral Transmission in Southeastern Virginia	Khalil N, Little EAH, Akaratovic KI, Kiser JP, Abadam CF, Yuan KJ, Misencik MJ, Armstrong PM, Molaei G.	Khalil N	Vector Borne Zoonotic Dis	2021	10.1089/vbz.2021.0069	Culex pipiens ns	United States	Nearctic	Cat (Felis catus)	Non-human mammal	6	281	Traps	PCR	Urban/rural/natural	Outdoor		Mixed
34665047	Host Associations of Culex pipiens: A Two-Year Analysis of Bloodmeal Sources and Implications for Arboviral Transmission in Southeastern Virginia	Khalil N, Little EAH, Akaratovic KI, Kiser JP, Abadam CF, Yuan KJ, Misencik MJ, Armstrong PM, Molaei G.	Khalil N	Vector Borne Zoonotic Dis	2021	10.1089/vbz.2021.0069	Culex pipiens ns	United States	Nearctic	Virginia opossum (Didelphis virginiana)	Non-human mammal	6	281	Traps	PCR	Urban/rural/natural	Outdoor		Mixed
34665047	Host Associations of Culex pipiens: A Two-Year Analysis of Bloodmeal Sources and Implications for Arboviral Transmission in Southeastern Virginia	Khalil N, Little EAH, Akaratovic KI, Kiser JP, Abadam CF, Yuan KJ, Misencik MJ, Armstrong PM, Molaei G.	Khalil N	Vector Borne Zoonotic Dis	2021	10.1089/vbz.2021.0069	Culex pipiens ns	United States	Nearctic	Dog (Canis familiaris)	Non-human mammal	1	281	Traps	PCR	Urban/rural/natural	Outdoor		Mixed
34665047	Host Associations of Culex pipiens: A Two-Year Analysis of Bloodmeal Sources and Implications for Arboviral Transmission in Southeastern Virginia	Khalil N, Little EAH, Akaratovic KI, Kiser JP, Abadam CF, Yuan KJ, Misencik MJ, Armstrong PM, Molaei G.	Khalil N	Vector Borne Zoonotic Dis	2021	10.1089/vbz.2021.0069	Culex pipiens ns	United States	Nearctic	Brown snake (Storeria dekayi)	Reptile	1	281	Traps	PCR	Urban/rural/natural	Outdoor		Mixed
20578953	Host-feeding preference of the mosquito, Culex quinquefasciatus, in Yucatan State, Mexico	Garcia-Rejon JE, Blitvich BJ, Farfan-Ale JA, Loroño-Pino MA, Chi Chim WA, Flores-Flores LF, Rosado-Paredes E, Baak-Baak C, Perez-Mutul J, Suarez-Solis V, Fernandez-Salas I, Beaty BJ.	Garcia-Rejon JE	J Insect Sci	2010	10.1673/031.010.3201	Culex quinquefasciatus	Mexico	Nearctic	Dog (Canis familiaris)	Non-human mammal	21	240	Resting boxes + Aspirator	PCR	Urban	Outdoor		Urban
20578953	Host-feeding preference of the mosquito, Culex quinquefasciatus, in Yucatan State, Mexico	Garcia-Rejon JE, Blitvich BJ, Farfan-Ale JA, Loroño-Pino MA, Chi Chim WA, Flores-Flores LF, Rosado-Paredes E, Baak-Baak C, Perez-Mutul J, Suarez-Solis V, Fernandez-Salas I, Beaty BJ.	Garcia-Rejon JE	J Insect Sci	2010	10.1673/031.010.3201	Culex quinquefasciatus	Mexico	Nearctic	Human (Homo sapiens)	Human	16	240	Resting boxes + Aspirator	PCR	Urban	Outdoor		Urban
20578953	Host-feeding preference of the mosquito, Culex quinquefasciatus, in Yucatan State, Mexico	Garcia-Rejon JE, Blitvich BJ, Farfan-Ale JA, Loroño-Pino MA, Chi Chim WA, Flores-Flores LF, Rosado-Paredes E, Baak-Baak C, Perez-Mutul J, Suarez-Solis V, Fernandez-Salas I, Beaty BJ.	Garcia-Rejon JE	J Insect Sci	2010	10.1673/031.010.3201	Culex quinquefasciatus	Mexico	Nearctic	Cat (Felis catus)	Non-human mammal	3	240	Resting boxes + Aspirator	PCR	Urban	Outdoor		Urban
20578953	Host-feeding preference of the mosquito, Culex quinquefasciatus, in Yucatan State, Mexico	Garcia-Rejon JE, Blitvich BJ, Farfan-Ale JA, Loroño-Pino MA, Chi Chim WA, Flores-Flores LF, Rosado-Paredes E, Baak-Baak C, Perez-Mutul J, Suarez-Solis V, Fernandez-Salas I, Beaty BJ.	Garcia-Rejon JE	J Insect Sci	2010	10.1673/031.010.3201	Culex quinquefasciatus	Mexico	Nearctic	Horse (Equus caballus)	Non-human mammal	2	240	Resting boxes + Aspirator	PCR	Urban	Outdoor		Urban
20578953	Host-feeding preference of the mosquito, Culex quinquefasciatus, in Yucatan State, Mexico	Garcia-Rejon JE, Blitvich BJ, Farfan-Ale JA, Loroño-Pino MA, Chi Chim WA, Flores-Flores LF, Rosado-Paredes E, Baak-Baak C, Perez-Mutul J, Suarez-Solis V, Fernandez-Salas I, Beaty BJ.	Garcia-Rejon JE	J Insect Sci	2010	10.1673/031.010.3201	Culex quinquefasciatus	Mexico	Nearctic	Pig (Sus scrofa)	Non-human mammal	1	240	Resting boxes + Aspirator	PCR	Urban	Outdoor		Urban
21485380	Blood-feeding patterns of the Culex pipiens complex in Sacramento and Yolo Counties, California	Montgomery MJ, Thiemann T, Macedo P, Brown DA, Scott TW.	Montgomery MJ	J Med Entomol	2011	10.1603/me10067	Culex pipiens ns	United States	Nearctic	American robin (Turdus migratorius)	Avian	57	330	Resting boxes + Aspirator	PCR	Urban/rural/natural	Indoor/outdoor		Mixed
21485380	Blood-feeding patterns of the Culex pipiens complex in Sacramento and Yolo Counties, California	Montgomery MJ, Thiemann T, Macedo P, Brown DA, Scott TW.	Montgomery MJ	J Med Entomol	2011	10.1603/me10067	Culex pipiens ns	United States	Nearctic	House finch (Carpodacus mexicanus)	Avian	51	330	Resting boxes + Aspirator	PCR	Urban/rural/natural	Indoor/outdoor		Mixed
21485380	Blood-feeding patterns of the Culex pipiens complex in Sacramento and Yolo Counties, California	Montgomery MJ, Thiemann T, Macedo P, Brown DA, Scott TW.	Montgomery MJ	J Med Entomol	2011	10.1603/me10067	Culex pipiens ns	United States	Nearctic	Barn swallow (Hirundo rustica)	Avian	44	330	Resting boxes + Aspirator	PCR	Urban/rural/natural	Indoor/outdoor		Mixed
21485380	Blood-feeding patterns of the Culex pipiens complex in Sacramento and Yolo Counties, California	Montgomery MJ, Thiemann T, Macedo P, Brown DA, Scott TW.	Montgomery MJ	J Med Entomol	2011	10.1603/me10067	Culex pipiens ns	United States	Nearctic	Western meadowlark (Sturnella neglecta)	Avian	40	330	Resting boxes + Aspirator	PCR	Urban/rural/natural	Indoor/outdoor		Mixed
21485380	Blood-feeding patterns of the Culex pipiens complex in Sacramento and Yolo Counties, California	Montgomery MJ, Thiemann T, Macedo P, Brown DA, Scott TW.	Montgomery MJ	J Med Entomol	2011	10.1603/me10067	Culex pipiens ns	United States	Nearctic	Mourning dove (Zenaida macroura)	Avian	39	330	Resting boxes + Aspirator	PCR	Urban/rural/natural	Indoor/outdoor		Mixed
21485380	Blood-feeding patterns of the Culex pipiens complex in Sacramento and Yolo Counties, California	Montgomery MJ, Thiemann T, Macedo P, Brown DA, Scott TW.	Montgomery MJ	J Med Entomol	2011	10.1603/me10067	Culex pipiens ns	United States	Nearctic	House sparrow (Passer domesticus)	Avian	25	330	Resting boxes + Aspirator	PCR	Urban/rural/natural	Indoor/outdoor		Mixed
21485380	Blood-feeding patterns of the Culex pipiens complex in Sacramento and Yolo Counties, California	Montgomery MJ, Thiemann T, Macedo P, Brown DA, Scott TW.	Montgomery MJ	J Med Entomol	2011	10.1603/me10067	Culex pipiens ns	United States	Nearctic	Brewer's blackbird (Euphagus cyanocephalus)	Avian	18	330	Resting boxes + Aspirator	PCR	Urban/rural/natural	Indoor/outdoor		Mixed
21485380	Blood-feeding patterns of the Culex pipiens complex in Sacramento and Yolo Counties, California	Montgomery MJ, Thiemann T, Macedo P, Brown DA, Scott TW.	Montgomery MJ	J Med Entomol	2011	10.1603/me10067	Culex pipiens ns	United States	Nearctic	Western scrub-jay (Aphelocoma californica)	Avian	6	330	Resting boxes + Aspirator	PCR	Urban/rural/natural	Indoor/outdoor		Mixed
21485380	Blood-feeding patterns of the Culex pipiens complex in Sacramento and Yolo Counties, California	Montgomery MJ, Thiemann T, Macedo P, Brown DA, Scott TW.	Montgomery MJ	J Med Entomol	2011	10.1603/me10067	Culex pipiens ns	United States	Nearctic	Cliff swallow (petrochelidon pyrrhonota)	Avian	6	330	Resting boxes + Aspirator	PCR	Urban/rural/natural	Indoor/outdoor		Mixed
21485380	Blood-feeding patterns of the Culex pipiens complex in Sacramento and Yolo Counties, California	Montgomery MJ, Thiemann T, Macedo P, Brown DA, Scott TW.	Montgomery MJ	J Med Entomol	2011	10.1603/me10067	Culex pipiens ns	United States	Nearctic	European starling (Sturnus vulgaris)	Avian	5	330	Resting boxes + Aspirator	PCR	Urban/rural/natural	Indoor/outdoor		Mixed
21485380	Blood-feeding patterns of the Culex pipiens complex in Sacramento and Yolo Counties, California	Montgomery MJ, Thiemann T, Macedo P, Brown DA, Scott TW.	Montgomery MJ	J Med Entomol	2011	10.1603/me10067	Culex pipiens ns	United States	Nearctic	Great egret (Ardea alba)	Avian	4	330	Resting boxes + Aspirator	PCR	Urban/rural/natural	Indoor/outdoor		Mixed
21485380	Blood-feeding patterns of the Culex pipiens complex in Sacramento and Yolo Counties, California	Montgomery MJ, Thiemann T, Macedo P, Brown DA, Scott TW.	Montgomery MJ	J Med Entomol	2011	10.1603/me10067	Culex pipiens ns	United States	Nearctic	Great blue heron (Ardea herodias)	Avian	4	330	Resting boxes + Aspirator	PCR	Urban/rural/natural	Indoor/outdoor		Mixed
21485380	Blood-feeding patterns of the Culex pipiens complex in Sacramento and Yolo Counties, California	Montgomery MJ, Thiemann T, Macedo P, Brown DA, Scott TW.	Montgomery MJ	J Med Entomol	2011	10.1603/me10067	Culex pipiens ns	United States	Nearctic	Northern mockingbird (Mimus polyglottos)	Avian	4	330	Resting boxes + Aspirator	PCR	Urban/rural/natural	Indoor/outdoor		Mixed
21485380	Blood-feeding patterns of the Culex pipiens complex in Sacramento and Yolo Counties, California	Montgomery MJ, Thiemann T, Macedo P, Brown DA, Scott TW.	Montgomery MJ	J Med Entomol	2011	10.1603/me10067	Culex pipiens ns	United States	Nearctic	Bullock's oriole (Icterus bullockii)	Avian	4	330	Resting boxes + Aspirator	PCR	Urban/rural/natural	Indoor/outdoor		Mixed
21485380	Blood-feeding patterns of the Culex pipiens complex in Sacramento and Yolo Counties, California	Montgomery MJ, Thiemann T, Macedo P, Brown DA, Scott TW.	Montgomery MJ	J Med Entomol	2011	10.1603/me10067	Culex pipiens ns	United States	Nearctic	Rock pigeon (colomba livia)	Avian	4	330	Resting boxes + Aspirator	PCR	Urban/rural/natural	Indoor/outdoor		Mixed
21485380	Blood-feeding patterns of the Culex pipiens complex in Sacramento and Yolo Counties, California	Montgomery MJ, Thiemann T, Macedo P, Brown DA, Scott TW.	Montgomery MJ	J Med Entomol	2011	10.1603/me10067	Culex pipiens ns	United States	Nearctic	Chicken (Gallus gallus)	Avian	3	330	Resting boxes + Aspirator	PCR	Urban/rural/natural	Indoor/outdoor		Mixed
21485380	Blood-feeding patterns of the Culex pipiens complex in Sacramento and Yolo Counties, California	Montgomery MJ, Thiemann T, Macedo P, Brown DA, Scott TW.	Montgomery MJ	J Med Entomol	2011	10.1603/me10067	Culex pipiens ns	United States	Nearctic	Cow (Bos taurus)	Non-human mammal	3	330	Resting boxes + Aspirator	PCR	Urban/rural/natural	Indoor/outdoor		Mixed
21485380	Blood-feeding patterns of the Culex pipiens complex in Sacramento and Yolo Counties, California	Montgomery MJ, Thiemann T, Macedo P, Brown DA, Scott TW.	Montgomery MJ	J Med Entomol	2011	10.1603/me10067	Culex pipiens ns	United States	Nearctic	Brown-headed cowbird (Molothrus ater)	Avian	3	330	Resting boxes + Aspirator	PCR	Urban/rural/natural	Indoor/outdoor		Mixed
21485380	Blood-feeding patterns of the Culex pipiens complex in Sacramento and Yolo Counties, California	Montgomery MJ, Thiemann T, Macedo P, Brown DA, Scott TW.	Montgomery MJ	J Med Entomol	2011	10.1603/me10067	Culex pipiens ns	United States	Nearctic	Swainson's hawk (Buteo swainsoni)	Avian	2	330	Resting boxes + Aspirator	PCR	Urban/rural/natural	Indoor/outdoor		Mixed
21485380	Blood-feeding patterns of the Culex pipiens complex in Sacramento and Yolo Counties, California	Montgomery MJ, Thiemann T, Macedo P, Brown DA, Scott TW.	Montgomery MJ	J Med Entomol	2011	10.1603/me10067	Culex pipiens ns	United States	Nearctic	American crow (Corvus brachyrhynchos)	Avian	2	330	Resting boxes + Aspirator	PCR	Urban/rural/natural	Indoor/outdoor		Mixed
21485380	Blood-feeding patterns of the Culex pipiens complex in Sacramento and Yolo Counties, California	Montgomery MJ, Thiemann T, Macedo P, Brown DA, Scott TW.	Montgomery MJ	J Med Entomol	2011	10.1603/me10067	Culex pipiens ns	United States	Nearctic	American kestrel (falco sparverius)	Avian	1	330	Resting boxes + Aspirator	PCR	Urban/rural/natural	Indoor/outdoor		Mixed
21485380	Blood-feeding patterns of the Culex pipiens complex in Sacramento and Yolo Counties, California	Montgomery MJ, Thiemann T, Macedo P, Brown DA, Scott TW.	Montgomery MJ	J Med Entomol	2011	10.1603/me10067	Culex pipiens ns	United States	Nearctic	Grasshoper sparrow (Ammodramus savannarum)	Avian	1	330	Resting boxes + Aspirator	PCR	Urban/rural/natural	Indoor/outdoor		Mixed
21485380	Blood-feeding patterns of the Culex pipiens complex in Sacramento and Yolo Counties, California	Montgomery MJ, Thiemann T, Macedo P, Brown DA, Scott TW.	Montgomery MJ	J Med Entomol	2011	10.1603/me10067	Culex pipiens ns	United States	Nearctic	Black Phoebe (Sayornis nigricans)	Avian	1	330	Resting boxes + Aspirator	PCR	Urban/rural/natural	Indoor/outdoor		Mixed
21485380	Blood-feeding patterns of the Culex pipiens complex in Sacramento and Yolo Counties, California	Montgomery MJ, Thiemann T, Macedo P, Brown DA, Scott TW.	Montgomery MJ	J Med Entomol	2011	10.1603/me10067	Culex pipiens ns	United States	Nearctic	Red-winged blackbird (Agelaius phoeniceus)	Avian	1	330	Resting boxes + Aspirator	PCR	Urban/rural/natural	Indoor/outdoor		Mixed
21485380	Blood-feeding patterns of the Culex pipiens complex in Sacramento and Yolo Counties, California	Montgomery MJ, Thiemann T, Macedo P, Brown DA, Scott TW.	Montgomery MJ	J Med Entomol	2011	10.1603/me10067	Culex pipiens ns	United States	Nearctic	Double-crested cormonant (phalacrocorax auratus)	Avian	1	330	Resting boxes + Aspirator	PCR	Urban/rural/natural	Indoor/outdoor		Mixed
21485380	Blood-feeding patterns of the Culex pipiens complex in Sacramento and Yolo Counties, California	Montgomery MJ, Thiemann T, Macedo P, Brown DA, Scott TW.	Montgomery MJ	J Med Entomol	2011	10.1603/me10067	Culex pipiens ns	United States	Nearctic	Great tailed grackle (Quiscalus mexicanus)	Avian	1	330	Resting boxes + Aspirator	PCR	Urban/rural/natural	Indoor/outdoor		Mixed
22206038	Mosquito host selection varies seasonally with host availability and mosquito density	Thiemann TC, Wheeler SS, Barker CM, Reisen WK.	Thiemann TC	PLoS Negl Trop Dis	2011	10.1371/journal.pntd.0001452	Culex tarsalis	United States	Nearctic	Black-crowned night heron (Nyctiocorax nyctiocorax)	Avian	116		Traps	PCR	Rural/natural			Mixed
22206038	Mosquito host selection varies seasonally with host availability and mosquito density	Thiemann TC, Wheeler SS, Barker CM, Reisen WK.	Thiemann TC	PLoS Negl Trop Dis	2011	10.1371/journal.pntd.0001452	Culex tarsalis	United States	Nearctic	Snowy egret (Egretta thula)	Avian	11		Traps	PCR	Rural/natural			Mixed
22206038	Mosquito host selection varies seasonally with host availability and mosquito density	Thiemann TC, Wheeler SS, Barker CM, Reisen WK.	Thiemann TC	PLoS Negl Trop Dis	2011	10.1371/journal.pntd.0001452	Culex tarsalis	United States	Nearctic	Mourning dove (Zenaida macroura)	Avian	14		Traps	PCR	Rural/natural			Mixed
22206038	Mosquito host selection varies seasonally with host availability and mosquito density	Thiemann TC, Wheeler SS, Barker CM, Reisen WK.	Thiemann TC	PLoS Negl Trop Dis	2011	10.1371/journal.pntd.0001452	Culex tarsalis	United States	Nearctic	Great egret (Ardea alba)	Avian	7		Traps	PCR	Rural/natural			Mixed
22206038	Mosquito host selection varies seasonally with host availability and mosquito density	Thiemann TC, Wheeler SS, Barker CM, Reisen WK.	Thiemann TC	PLoS Negl Trop Dis	2011	10.1371/journal.pntd.0001452	Culex tarsalis	United States	Nearctic	House sparrow (Passer domesticus)	Avian	20		Traps	PCR	Rural/natural			Mixed
22206038	Mosquito host selection varies seasonally with host availability and mosquito density	Thiemann TC, Wheeler SS, Barker CM, Reisen WK.	Thiemann TC	PLoS Negl Trop Dis	2011	10.1371/journal.pntd.0001452	Culex tarsalis	United States	Nearctic	Barn owl (Tyto alba)	Avian	2		Traps	PCR	Rural/natural			Mixed
22206038	Mosquito host selection varies seasonally with host availability and mosquito density	Thiemann TC, Wheeler SS, Barker CM, Reisen WK.	Thiemann TC	PLoS Negl Trop Dis	2011	10.1371/journal.pntd.0001452	Culex tarsalis	United States	Nearctic	Great Horned Owl (Bubo virginianus)	Avian	2		Traps	PCR	Rural/natural			Mixed
22206038	Mosquito host selection varies seasonally with host availability and mosquito density	Thiemann TC, Wheeler SS, Barker CM, Reisen WK.	Thiemann TC	PLoS Negl Trop Dis	2011	10.1371/journal.pntd.0001452	Culex tarsalis	United States	Nearctic	House finch (Carpodacus mexicanus)	Avian	9		Traps	PCR	Rural/natural			Mixed
22206038	Mosquito host selection varies seasonally with host availability and mosquito density	Thiemann TC, Wheeler SS, Barker CM, Reisen WK.	Thiemann TC	PLoS Negl Trop Dis	2011	10.1371/journal.pntd.0001452	Culex tarsalis	United States	Nearctic	Cattle Egret (Bubulcus ibis)	Avian	1		Traps	PCR	Rural/natural			Mixed
22206038	Mosquito host selection varies seasonally with host availability and mosquito density	Thiemann TC, Wheeler SS, Barker CM, Reisen WK.	Thiemann TC	PLoS Negl Trop Dis	2011	10.1371/journal.pntd.0001452	Culex tarsalis	United States	Nearctic	European starling (Sturnus vulgaris)	Avian	1		Traps	PCR	Rural/natural			Mixed
22206038	Mosquito host selection varies seasonally with host availability and mosquito density	Thiemann TC, Wheeler SS, Barker CM, Reisen WK.	Thiemann TC	PLoS Negl Trop Dis	2011	10.1371/journal.pntd.0001452	Culex tarsalis	United States	Nearctic	Yellow-billed magpie (Pica nuttalli)	Avian	50		Traps	PCR	Rural/natural			Mixed
22206038	Mosquito host selection varies seasonally with host availability and mosquito density	Thiemann TC, Wheeler SS, Barker CM, Reisen WK.	Thiemann TC	PLoS Negl Trop Dis	2011	10.1371/journal.pntd.0001452	Culex tarsalis	United States	Nearctic	Red-tailed hawk (Buteo jamaicensis)	Avian	8		Traps	PCR	Rural/natural			Mixed
22206038	Mosquito host selection varies seasonally with host availability and mosquito density	Thiemann TC, Wheeler SS, Barker CM, Reisen WK.	Thiemann TC	PLoS Negl Trop Dis	2011	10.1371/journal.pntd.0001452	Culex tarsalis	United States	Nearctic	American robin (Turdus migratorius)	Avian	19		Traps	PCR	Rural/natural			Mixed
22206038	Mosquito host selection varies seasonally with host availability and mosquito density	Thiemann TC, Wheeler SS, Barker CM, Reisen WK.	Thiemann TC	PLoS Negl Trop Dis	2011	10.1371/journal.pntd.0001452	Culex tarsalis	United States	Nearctic	Western scrub-jay (Aphelocoma californica)	Avian	1		Traps	PCR	Rural/natural			Mixed
22206038	Mosquito host selection varies seasonally with host availability and mosquito density	Thiemann TC, Wheeler SS, Barker CM, Reisen WK.	Thiemann TC	PLoS Negl Trop Dis	2011	10.1371/journal.pntd.0001452	Culex tarsalis	United States	Nearctic	Lincoln's sparrow (Melospiza lincolnii)	Avian	1		Traps	PCR	Rural/natural			Mixed
22206038	Mosquito host selection varies seasonally with host availability and mosquito density	Thiemann TC, Wheeler SS, Barker CM, Reisen WK.	Thiemann TC	PLoS Negl Trop Dis	2011	10.1371/journal.pntd.0001452	Culex tarsalis	United States	Nearctic	Yellow-rumped warbler (Dendroica coronata)	Avian	1		Traps	PCR	Rural/natural			Mixed
22206038	Mosquito host selection varies seasonally with host availability and mosquito density	Thiemann TC, Wheeler SS, Barker CM, Reisen WK.	Thiemann TC	PLoS Negl Trop Dis	2011	10.1371/journal.pntd.0001452	Culex tarsalis	United States	Nearctic	Cow (Bos taurus)	Non-human mammal	16		Traps	PCR	Rural/natural			Mixed
22206038	Mosquito host selection varies seasonally with host availability and mosquito density	Thiemann TC, Wheeler SS, Barker CM, Reisen WK.	Thiemann TC	PLoS Negl Trop Dis	2011	10.1371/journal.pntd.0001452	Culex tarsalis	United States	Nearctic	Goat (Capra hircus)	Non-human mammal	2		Traps	PCR	Rural/natural			Mixed
22206038	Mosquito host selection varies seasonally with host availability and mosquito density	Thiemann TC, Wheeler SS, Barker CM, Reisen WK.	Thiemann TC	PLoS Negl Trop Dis	2011	10.1371/journal.pntd.0001452	Culex tarsalis	United States	Nearctic	Dog (Canis familiaris)	Non-human mammal	2		Traps	PCR	Rural/natural			Mixed
22206038	Mosquito host selection varies seasonally with host availability and mosquito density	Thiemann TC, Wheeler SS, Barker CM, Reisen WK.	Thiemann TC	PLoS Negl Trop Dis	2011	10.1371/journal.pntd.0001452	Culex tarsalis	United States	Nearctic	Horse (Equus caballus)	Non-human mammal	1		Traps	PCR	Rural/natural			Mixed
31245825	PCR-Based Bloodmeal Analysis of Aedes aegypti and Culex quinquefasciatus (Diptera: Culicidae) in St. George Parish, Grenada	Fitzpatrick DM, Hattaway LM, Hsueh AN, Ramos-Niño ME, Cheetham SM.	Fitzpatrick DM	J Med Entomol	2019	10.1093/jme/tjz037	Culex quinquefasciatus	Grenada	Neotropical	Dog (Canis familiaris)	Non-human mammal	1	37	Traps	PCR	Urban	Outdoor		Urban
31245825	PCR-Based Bloodmeal Analysis of Aedes aegypti and Culex quinquefasciatus (Diptera: Culicidae) in St. George Parish, Grenada	Fitzpatrick DM, Hattaway LM, Hsueh AN, Ramos-Niño ME, Cheetham SM.	Fitzpatrick DM	J Med Entomol	2019	10.1093/jme/tjz037	Culex quinquefasciatus	Grenada	Neotropical	Common opossum (Didelphis marsupialis)	Non-human mammal	1	37	Traps	PCR	Urban	Outdoor		Urban
31245825	PCR-Based Bloodmeal Analysis of Aedes aegypti and Culex quinquefasciatus (Diptera: Culicidae) in St. George Parish, Grenada	Fitzpatrick DM, Hattaway LM, Hsueh AN, Ramos-Niño ME, Cheetham SM.	Fitzpatrick DM	J Med Entomol	2019	10.1093/jme/tjz037	Culex quinquefasciatus	Grenada	Neotropical	Cat (Felis catus)	Non-human mammal	3	37	Traps	PCR	Urban	Outdoor		Urban
31245825	PCR-Based Bloodmeal Analysis of Aedes aegypti and Culex quinquefasciatus (Diptera: Culicidae) in St. George Parish, Grenada	Fitzpatrick DM, Hattaway LM, Hsueh AN, Ramos-Niño ME, Cheetham SM.	Fitzpatrick DM	J Med Entomol	2019	10.1093/jme/tjz037	Culex quinquefasciatus	Grenada	Neotropical	Human (Homo sapiens)	Human	10	37	Traps	PCR	Urban	Outdoor		Urban
31245825	PCR-Based Bloodmeal Analysis of Aedes aegypti and Culex quinquefasciatus (Diptera: Culicidae) in St. George Parish, Grenada	Fitzpatrick DM, Hattaway LM, Hsueh AN, Ramos-Niño ME, Cheetham SM.	Fitzpatrick DM	J Med Entomol	2019	10.1093/jme/tjz037	Culex quinquefasciatus	Grenada	Neotropical	Black rat (Rattus rattus)	Non-human mammal	1	37	Traps	PCR	Urban	Outdoor		Urban
31245825	PCR-Based Bloodmeal Analysis of Aedes aegypti and Culex quinquefasciatus (Diptera: Culicidae) in St. George Parish, Grenada	Fitzpatrick DM, Hattaway LM, Hsueh AN, Ramos-Niño ME, Cheetham SM.	Fitzpatrick DM	J Med Entomol	2019	10.1093/jme/tjz037	Culex quinquefasciatus	Grenada	Neotropical	Bananaquit (Coereba flaveola)	Avian	6	37	Traps	PCR	Urban	Outdoor		Urban
31245825	PCR-Based Bloodmeal Analysis of Aedes aegypti and Culex quinquefasciatus (Diptera: Culicidae) in St. George Parish, Grenada	Fitzpatrick DM, Hattaway LM, Hsueh AN, Ramos-Niño ME, Cheetham SM.	Fitzpatrick DM	J Med Entomol	2019	10.1093/jme/tjz037	Culex quinquefasciatus	Grenada	Neotropical	Lesser antillean bull-finch (Loxigilla noctis)	Avian	1	37	Traps	PCR	Urban	Outdoor		Urban
31245825	PCR-Based Bloodmeal Analysis of Aedes aegypti and Culex quinquefasciatus (Diptera: Culicidae) in St. George Parish, Grenada	Fitzpatrick DM, Hattaway LM, Hsueh AN, Ramos-Niño ME, Cheetham SM.	Fitzpatrick DM	J Med Entomol	2019	10.1093/jme/tjz037	Culex quinquefasciatus	Grenada	Neotropical	Blackpoll warbler (Setophaga striata)	Avian	1	37	Traps	PCR	Urban	Outdoor		Urban
31245825	PCR-Based Bloodmeal Analysis of Aedes aegypti and Culex quinquefasciatus (Diptera: Culicidae) in St. George Parish, Grenada	Fitzpatrick DM, Hattaway LM, Hsueh AN, Ramos-Niño ME, Cheetham SM.	Fitzpatrick DM	J Med Entomol	2019	10.1093/jme/tjz037	Culex quinquefasciatus	Grenada	Neotropical	Black-faced grassquit (Tiaris bicolor)	Avian	4	37	Traps	PCR	Urban	Outdoor		Urban
31245825	PCR-Based Bloodmeal Analysis of Aedes aegypti and Culex quinquefasciatus (Diptera: Culicidae) in St. George Parish, Grenada	Fitzpatrick DM, Hattaway LM, Hsueh AN, Ramos-Niño ME, Cheetham SM.	Fitzpatrick DM	J Med Entomol	2019	10.1093/jme/tjz037	Culex quinquefasciatus	Grenada	Neotropical	Curve-billed thrasher (Toxostoma curvirostre)	Avian	4	37	Traps	PCR	Urban	Outdoor		Urban
31245825	PCR-Based Bloodmeal Analysis of Aedes aegypti and Culex quinquefasciatus (Diptera: Culicidae) in St. George Parish, Grenada	Fitzpatrick DM, Hattaway LM, Hsueh AN, Ramos-Niño ME, Cheetham SM.	Fitzpatrick DM	J Med Entomol	2019	10.1093/jme/tjz037	Culex quinquefasciatus	Grenada	Neotropical	Brown thrasher (Toxostoma rufum)	Avian	1	37	Traps	PCR	Urban	Outdoor		Urban
31245825	PCR-Based Bloodmeal Analysis of Aedes aegypti and Culex quinquefasciatus (Diptera: Culicidae) in St. George Parish, Grenada	Fitzpatrick DM, Hattaway LM, Hsueh AN, Ramos-Niño ME, Cheetham SM.	Fitzpatrick DM	J Med Entomol	2019	10.1093/jme/tjz037	Culex quinquefasciatus	Grenada	Neotropical	Eared dove (Zenaida auriculata)	Avian	2	37	Traps	PCR	Urban	Outdoor		Urban
31245825	PCR-Based Bloodmeal Analysis of Aedes aegypti and Culex quinquefasciatus (Diptera: Culicidae) in St. George Parish, Grenada	Fitzpatrick DM, Hattaway LM, Hsueh AN, Ramos-Niño ME, Cheetham SM.	Fitzpatrick DM	J Med Entomol	2019	10.1093/jme/tjz037	Culex quinquefasciatus	Grenada	Neotropical	Iguana (Iguana iguana)	Reptile	2	37	Traps	PCR	Urban	Outdoor		Urban
22493857	Culex annulirostris (Diptera: Culicidae) host feeding patterns and Japanese encephalitis virus ecology in northern Australia	Hall-Mendelin S, Jansen CC, Cheah WY, Montgomery BL, Hall RA, Ritchie SA, Van den Hurk AF.	Hall-Mendelin S	J Med Entomol	2012	10.1603/me11148	Culex annulirostris	Australia	Australasian	Marsupial (Marsupialia)	Non-human mammal	308	881	Traps	ELISA	Rural/natural			Mixed
22493857	Culex annulirostris (Diptera: Culicidae) host feeding patterns and Japanese encephalitis virus ecology in northern Australia	Hall-Mendelin S, Jansen CC, Cheah WY, Montgomery BL, Hall RA, Ritchie SA, Van den Hurk AF.	Hall-Mendelin S	J Med Entomol	2012	10.1603/me11148	Culex annulirostris	Australia	Australasian	Dog (Canis familiaris)	Non-human mammal	135	881	Traps	ELISA	Rural/natural			Mixed
22493857	Culex annulirostris (Diptera: Culicidae) host feeding patterns and Japanese encephalitis virus ecology in northern Australia	Hall-Mendelin S, Jansen CC, Cheah WY, Montgomery BL, Hall RA, Ritchie SA, Van den Hurk AF.	Hall-Mendelin S	J Med Entomol	2012	10.1603/me11148	Culex annulirostris	Australia	Australasian	Pig (Sus scrofa)	Non-human mammal	162	881	Traps	ELISA	Rural/natural			Mixed
22493857	Culex annulirostris (Diptera: Culicidae) host feeding patterns and Japanese encephalitis virus ecology in northern Australia	Hall-Mendelin S, Jansen CC, Cheah WY, Montgomery BL, Hall RA, Ritchie SA, Van den Hurk AF.	Hall-Mendelin S	J Med Entomol	2012	10.1603/me11148	Culex annulirostris	Australia	Australasian	Horse (Equus caballus)	Non-human mammal	45	881	Traps	ELISA	Rural/natural			Mixed
22493857	Culex annulirostris (Diptera: Culicidae) host feeding patterns and Japanese encephalitis virus ecology in northern Australia	Hall-Mendelin S, Jansen CC, Cheah WY, Montgomery BL, Hall RA, Ritchie SA, Van den Hurk AF.	Hall-Mendelin S	J Med Entomol	2012	10.1603/me11148	Culex annulirostris	Australia	Australasian	Cow (Bos taurus)	Non-human mammal	89	881	Traps	ELISA	Rural/natural			Mixed
22493857	Culex annulirostris (Diptera: Culicidae) host feeding patterns and Japanese encephalitis virus ecology in northern Australia	Hall-Mendelin S, Jansen CC, Cheah WY, Montgomery BL, Hall RA, Ritchie SA, Van den Hurk AF.	Hall-Mendelin S	J Med Entomol	2012	10.1603/me11148	Culex annulirostris	Australia	Australasian	Human (Homo sapiens)	Human	23	881	Traps	ELISA	Rural/natural			Mixed
22493857	Culex annulirostris (Diptera: Culicidae) host feeding patterns and Japanese encephalitis virus ecology in northern Australia	Hall-Mendelin S, Jansen CC, Cheah WY, Montgomery BL, Hall RA, Ritchie SA, Van den Hurk AF.	Hall-Mendelin S	J Med Entomol	2012	10.1603/me11148	Culex annulirostris	Australia	Australasian	Cat (Felis catus)	Non-human mammal	12	881	Traps	ELISA	Rural/natural			Mixed
22493857	Culex annulirostris (Diptera: Culicidae) host feeding patterns and Japanese encephalitis virus ecology in northern Australia	Hall-Mendelin S, Jansen CC, Cheah WY, Montgomery BL, Hall RA, Ritchie SA, Van den Hurk AF.	Hall-Mendelin S	J Med Entomol	2012	10.1603/me11148	Culex annulirostris	Australia	Australasian	Birds	Avian	50	881	Traps	ELISA	Rural/natural			Mixed
22493857	Culex annulirostris (Diptera: Culicidae) host feeding patterns and Japanese encephalitis virus ecology in northern Australia	Hall-Mendelin S, Jansen CC, Cheah WY, Montgomery BL, Hall RA, Ritchie SA, Van den Hurk AF.	Hall-Mendelin S	J Med Entomol	2012	10.1603/me11148	Culex annulirostris	Australia	Australasian	Rodents (Rodentis sp.)	Non-human mammal	11	881	Traps	ELISA	Rural/natural			Mixed
27931226	Culex pipiens forms and urbanization: effects on blood feeding sources and transmission of avian Plasmodium	Martínez-de la Puente J, Ferraguti M, Ruiz S, Roiz D, Soriguer RC, Figuerola J.	Martínez-de la Puente J	Malar J	2016	10.1186/s12936-016-1643-5	Culex pipiens ns	Spain	Palearctic	Red-legged partridge (Alectoris rufa)	Avian	1	36	Traps	PCR	Urban/rural/natural			Mixed
27931226	Culex pipiens forms and urbanization: effects on blood feeding sources and transmission of avian Plasmodium	Martínez-de la Puente J, Ferraguti M, Ruiz S, Roiz D, Soriguer RC, Figuerola J.	Martínez-de la Puente J	Malar J	2016	10.1186/s12936-016-1643-5	Culex pipiens ns	Spain	Palearctic	Eurasian teal (Anas crecca)	Avian	1	36	Traps	PCR	Urban/rural/natural			Mixed
27931226	Culex pipiens forms and urbanization: effects on blood feeding sources and transmission of avian Plasmodium	Martínez-de la Puente J, Ferraguti M, Ruiz S, Roiz D, Soriguer RC, Figuerola J.	Martínez-de la Puente J	Malar J	2016	10.1186/s12936-016-1643-5	Culex pipiens ns	Spain	Palearctic	Squacco heron (Ardeola ralloides)	Avian	1	36	Traps	PCR	Urban/rural/natural			Mixed
27931226	Culex pipiens forms and urbanization: effects on blood feeding sources and transmission of avian Plasmodium	Martínez-de la Puente J, Ferraguti M, Ruiz S, Roiz D, Soriguer RC, Figuerola J.	Martínez-de la Puente J	Malar J	2016	10.1186/s12936-016-1643-5	Culex pipiens ns	Spain	Palearctic	Crested lark (Galerida cristata)	Avian	1	36	Traps	PCR	Urban/rural/natural			Mixed
27931226	Culex pipiens forms and urbanization: effects on blood feeding sources and transmission of avian Plasmodium	Martínez-de la Puente J, Ferraguti M, Ruiz S, Roiz D, Soriguer RC, Figuerola J.	Martínez-de la Puente J	Malar J	2016	10.1186/s12936-016-1643-5	Culex pipiens ns	Spain	Palearctic	Chicken (Gallus gallus)	Avian	3	36	Traps	PCR	Urban/rural/natural			Mixed
27931226	Culex pipiens forms and urbanization: effects on blood feeding sources and transmission of avian Plasmodium	Martínez-de la Puente J, Ferraguti M, Ruiz S, Roiz D, Soriguer RC, Figuerola J.	Martínez-de la Puente J	Malar J	2016	10.1186/s12936-016-1643-5	Culex pipiens ns	Spain	Palearctic	House sparrow (Passer domesticus)	Avian	6	36	Traps	PCR	Urban/rural/natural			Mixed
27931226	Culex pipiens forms and urbanization: effects on blood feeding sources and transmission of avian Plasmodium	Martínez-de la Puente J, Ferraguti M, Ruiz S, Roiz D, Soriguer RC, Figuerola J.	Martínez-de la Puente J	Malar J	2016	10.1186/s12936-016-1643-5	Culex pipiens ns	Spain	Palearctic	Eurasian collared-dove (steptopelia decaocto)	Avian	1	36	Traps	PCR	Urban/rural/natural			Mixed
27931226	Culex pipiens forms and urbanization: effects on blood feeding sources and transmission of avian Plasmodium	Martínez-de la Puente J, Ferraguti M, Ruiz S, Roiz D, Soriguer RC, Figuerola J.	Martínez-de la Puente J	Malar J	2016	10.1186/s12936-016-1643-5	Culex pipiens ns	Spain	Palearctic	Starling (Sturnus sp.)	Avian	3	36	Traps	PCR	Urban/rural/natural			Mixed
27931226	Culex pipiens forms and urbanization: effects on blood feeding sources and transmission of avian Plasmodium	Martínez-de la Puente J, Ferraguti M, Ruiz S, Roiz D, Soriguer RC, Figuerola J.	Martínez-de la Puente J	Malar J	2016	10.1186/s12936-016-1643-5	Culex pipiens ns	Spain	Palearctic	Sardinian warbler (Sylvia melanocephala)	Avian	2	36	Traps	PCR	Urban/rural/natural			Mixed
27931226	Culex pipiens forms and urbanization: effects on blood feeding sources and transmission of avian Plasmodium	Martínez-de la Puente J, Ferraguti M, Ruiz S, Roiz D, Soriguer RC, Figuerola J.	Martínez-de la Puente J	Malar J	2016	10.1186/s12936-016-1643-5	Culex pipiens ns	Spain	Palearctic	Common blackbird (Turdus merula)	Avian	5	36	Traps	PCR	Urban/rural/natural			Mixed
27931226	Culex pipiens forms and urbanization: effects on blood feeding sources and transmission of avian Plasmodium	Martínez-de la Puente J, Ferraguti M, Ruiz S, Roiz D, Soriguer RC, Figuerola J.	Martínez-de la Puente J	Malar J	2016	10.1186/s12936-016-1643-5	Culex pipiens ns	Spain	Palearctic	Cow (Bos taurus)	Non-human mammal	2	36	Traps	PCR	Urban/rural/natural			Mixed
27931226	Culex pipiens forms and urbanization: effects on blood feeding sources and transmission of avian Plasmodium	Martínez-de la Puente J, Ferraguti M, Ruiz S, Roiz D, Soriguer RC, Figuerola J.	Martínez-de la Puente J	Malar J	2016	10.1186/s12936-016-1643-5	Culex pipiens ns	Spain	Palearctic	Dog (Canis familiaris)	Non-human mammal	5	36	Traps	PCR	Urban/rural/natural			Mixed
27931226	Culex pipiens forms and urbanization: effects on blood feeding sources and transmission of avian Plasmodium	Martínez-de la Puente J, Ferraguti M, Ruiz S, Roiz D, Soriguer RC, Figuerola J.	Martínez-de la Puente J	Malar J	2016	10.1186/s12936-016-1643-5	Culex pipiens ns	Spain	Palearctic	Wildcat (Felis silvestris)	Non-human mammal	1	36	Traps	PCR	Urban/rural/natural			Mixed
27931226	Culex pipiens forms and urbanization: effects on blood feeding sources and transmission of avian Plasmodium	Martínez-de la Puente J, Ferraguti M, Ruiz S, Roiz D, Soriguer RC, Figuerola J.	Martínez-de la Puente J	Malar J	2016	10.1186/s12936-016-1643-5	Culex pipiens ns	Spain	Palearctic	Human (Homo sapiens)	Human	2	36	Traps	PCR	Urban/rural/natural			Mixed
27931226	Culex pipiens forms and urbanization: effects on blood feeding sources and transmission of avian Plasmodium	Martínez-de la Puente J, Ferraguti M, Ruiz S, Roiz D, Soriguer RC, Figuerola J.	Martínez-de la Puente J	Malar J	2016	10.1186/s12936-016-1643-5	Culex pipiens ns	Spain	Palearctic	Granada hare (Lepus granatensis)	Non-human mammal	1	36	Traps	PCR	Urban/rural/natural			Mixed
27931226	Culex pipiens forms and urbanization: effects on blood feeding sources and transmission of avian Plasmodium	Martínez-de la Puente J, Ferraguti M, Ruiz S, Roiz D, Soriguer RC, Figuerola J.	Martínez-de la Puente J	Malar J	2016	10.1186/s12936-016-1643-5	Culex pipiens ns	Spain	Palearctic	Rat (Rattus sp.)	Non-human mammal	1	36	Traps	PCR	Urban/rural/natural			Mixed
27931226	Culex pipiens forms and urbanization: effects on blood feeding sources and transmission of avian Plasmodium	Martínez-de la Puente J, Ferraguti M, Ruiz S, Roiz D, Soriguer RC, Figuerola J.	Martínez-de la Puente J	Malar J	2016	10.1186/s12936-016-1643-5	Culex pipiens molestus	Spain	Palearctic	Red-legged partridge (Alectoris rufa)	Avian	1	45	Traps	PCR	Urban/rural/natural			Mixed
27931226	Culex pipiens forms and urbanization: effects on blood feeding sources and transmission of avian Plasmodium	Martínez-de la Puente J, Ferraguti M, Ruiz S, Roiz D, Soriguer RC, Figuerola J.	Martínez-de la Puente J	Malar J	2016	10.1186/s12936-016-1643-5	Culex pipiens molestus	Spain	Palearctic	Meadow pipit (Anthus pratensis)	Avian	1	45	Traps	PCR	Urban/rural/natural			Mixed
27931226	Culex pipiens forms and urbanization: effects on blood feeding sources and transmission of avian Plasmodium	Martínez-de la Puente J, Ferraguti M, Ruiz S, Roiz D, Soriguer RC, Figuerola J.	Martínez-de la Puente J	Malar J	2016	10.1186/s12936-016-1643-5	Culex pipiens molestus	Spain	Palearctic	Long-eared owl (Asio otus)	Avian	1	45	Traps	PCR	Urban/rural/natural			Mixed
27931226	Culex pipiens forms and urbanization: effects on blood feeding sources and transmission of avian Plasmodium	Martínez-de la Puente J, Ferraguti M, Ruiz S, Roiz D, Soriguer RC, Figuerola J.	Martínez-de la Puente J	Malar J	2016	10.1186/s12936-016-1643-5	Culex pipiens molestus	Spain	Palearctic	Eurasian stone-curlew (Burhinus oedicnemus)	Avian	1	45	Traps	PCR	Urban/rural/natural			Mixed
27931226	Culex pipiens forms and urbanization: effects on blood feeding sources and transmission of avian Plasmodium	Martínez-de la Puente J, Ferraguti M, Ruiz S, Roiz D, Soriguer RC, Figuerola J.	Martínez-de la Puente J	Malar J	2016	10.1186/s12936-016-1643-5	Culex pipiens molestus	Spain	Palearctic	Chicken (Gallus gallus)	Avian	5	45	Traps	PCR	Urban/rural/natural			Mixed
27931226	Culex pipiens forms and urbanization: effects on blood feeding sources and transmission of avian Plasmodium	Martínez-de la Puente J, Ferraguti M, Ruiz S, Roiz D, Soriguer RC, Figuerola J.	Martínez-de la Puente J	Malar J	2016	10.1186/s12936-016-1643-5	Culex pipiens molestus	Spain	Palearctic	Little bittern (Ixobrychus minutus)	Avian	1	45	Traps	PCR	Urban/rural/natural			Mixed
27931226	Culex pipiens forms and urbanization: effects on blood feeding sources and transmission of avian Plasmodium	Martínez-de la Puente J, Ferraguti M, Ruiz S, Roiz D, Soriguer RC, Figuerola J.	Martínez-de la Puente J	Malar J	2016	10.1186/s12936-016-1643-5	Culex pipiens molestus	Spain	Palearctic	Black-headed gull (Larus ridibundus)	Avian	1	45	Traps	PCR	Urban/rural/natural			Mixed
27931226	Culex pipiens forms and urbanization: effects on blood feeding sources and transmission of avian Plasmodium	Martínez-de la Puente J, Ferraguti M, Ruiz S, Roiz D, Soriguer RC, Figuerola J.	Martínez-de la Puente J	Malar J	2016	10.1186/s12936-016-1643-5	Culex pipiens molestus	Spain	Palearctic	House sparrow (Passer domesticus)	Avian	8	45	Traps	PCR	Urban/rural/natural			Mixed
27931226	Culex pipiens forms and urbanization: effects on blood feeding sources and transmission of avian Plasmodium	Martínez-de la Puente J, Ferraguti M, Ruiz S, Roiz D, Soriguer RC, Figuerola J.	Martínez-de la Puente J	Malar J	2016	10.1186/s12936-016-1643-5	Culex pipiens molestus	Spain	Palearctic	Eurasian collared-dove (steptopelia decaocto)	Avian	5	45	Traps	PCR	Urban/rural/natural			Mixed
27931226	Culex pipiens forms and urbanization: effects on blood feeding sources and transmission of avian Plasmodium	Martínez-de la Puente J, Ferraguti M, Ruiz S, Roiz D, Soriguer RC, Figuerola J.	Martínez-de la Puente J	Malar J	2016	10.1186/s12936-016-1643-5	Culex pipiens molestus	Spain	Palearctic	Starling (Sturnus sp.)	Avian	1	45	Traps	PCR	Urban/rural/natural			Mixed
27931226	Culex pipiens forms and urbanization: effects on blood feeding sources and transmission of avian Plasmodium	Martínez-de la Puente J, Ferraguti M, Ruiz S, Roiz D, Soriguer RC, Figuerola J.	Martínez-de la Puente J	Malar J	2016	10.1186/s12936-016-1643-5	Culex pipiens molestus	Spain	Palearctic	Sardinian warbler (Sylvia melanocephala)	Avian	2	45	Traps	PCR	Urban/rural/natural			Mixed
27931226	Culex pipiens forms and urbanization: effects on blood feeding sources and transmission of avian Plasmodium	Martínez-de la Puente J, Ferraguti M, Ruiz S, Roiz D, Soriguer RC, Figuerola J.	Martínez-de la Puente J	Malar J	2016	10.1186/s12936-016-1643-5	Culex pipiens molestus	Spain	Palearctic	Birds (Sylviidae Sp.)	Avian	2	45	Traps	PCR	Urban/rural/natural			Mixed
27931226	Culex pipiens forms and urbanization: effects on blood feeding sources and transmission of avian Plasmodium	Martínez-de la Puente J, Ferraguti M, Ruiz S, Roiz D, Soriguer RC, Figuerola J.	Martínez-de la Puente J	Malar J	2016	10.1186/s12936-016-1643-5	Culex pipiens molestus	Spain	Palearctic	Common blackbird (Turdus merula)	Avian	3	45	Traps	PCR	Urban/rural/natural			Mixed
27931226	Culex pipiens forms and urbanization: effects on blood feeding sources and transmission of avian Plasmodium	Martínez-de la Puente J, Ferraguti M, Ruiz S, Roiz D, Soriguer RC, Figuerola J.	Martínez-de la Puente J	Malar J	2016	10.1186/s12936-016-1643-5	Culex pipiens molestus	Spain	Palearctic	Dog (Canis familiaris)	Non-human mammal	6	45	Traps	PCR	Urban/rural/natural			Mixed
27931226	Culex pipiens forms and urbanization: effects on blood feeding sources and transmission of avian Plasmodium	Martínez-de la Puente J, Ferraguti M, Ruiz S, Roiz D, Soriguer RC, Figuerola J.	Martínez-de la Puente J	Malar J	2016	10.1186/s12936-016-1643-5	Culex pipiens molestus	Spain	Palearctic	Horse (Equus caballus)	Non-human mammal	1	45	Traps	PCR	Urban/rural/natural			Mixed
27931226	Culex pipiens forms and urbanization: effects on blood feeding sources and transmission of avian Plasmodium	Martínez-de la Puente J, Ferraguti M, Ruiz S, Roiz D, Soriguer RC, Figuerola J.	Martínez-de la Puente J	Malar J	2016	10.1186/s12936-016-1643-5	Culex pipiens molestus	Spain	Palearctic	Wildcat (Felis silvestris)	Non-human mammal	1	45	Traps	PCR	Urban/rural/natural			Mixed
27931226	Culex pipiens forms and urbanization: effects on blood feeding sources and transmission of avian Plasmodium	Martínez-de la Puente J, Ferraguti M, Ruiz S, Roiz D, Soriguer RC, Figuerola J.	Martínez-de la Puente J	Malar J	2016	10.1186/s12936-016-1643-5	Culex pipiens molestus	Spain	Palearctic	Human (Homo sapiens)	Human	3	45	Traps	PCR	Urban/rural/natural			Mixed
27931226	Culex pipiens forms and urbanization: effects on blood feeding sources and transmission of avian Plasmodium	Martínez-de la Puente J, Ferraguti M, Ruiz S, Roiz D, Soriguer RC, Figuerola J.	Martínez-de la Puente J	Malar J	2016	10.1186/s12936-016-1643-5	Culex pipiens molestus	Spain	Palearctic	European rabbit (Oryctolagus cuniculus)	Non-human mammal	1	45	Traps	PCR	Urban/rural/natural			Mixed
27931226	Culex pipiens forms and urbanization: effects on blood feeding sources and transmission of avian Plasmodium	Martínez-de la Puente J, Ferraguti M, Ruiz S, Roiz D, Soriguer RC, Figuerola J.	Martínez-de la Puente J	Malar J	2016	10.1186/s12936-016-1643-5	Culex pipiens molestus	Spain	Palearctic	Black rat (Rattus rattus)	Non-human mammal	1	45	Traps	PCR	Urban/rural/natural			Mixed
33540671	Temporal and Spatial Blood Feeding Patterns of Urban Mosquitoes in the San Juan Metropolitan Area, Puerto Rico	Hopken MW, Reyes-Torres LJ, Scavo N, Piaggio AJ, Abdo Z, Taylor D, Pierce J, Yee DA.	Hopken MW	Insects	2021	10.3390/insects12020129	Culex quinquefasciatus	Puerto Rico	Neotropical	Fischer's lovebird (Agapornis fischeri)	Avian	1	586	Traps	PCR	Urban/natural			Mixed
33540671	Temporal and Spatial Blood Feeding Patterns of Urban Mosquitoes in the San Juan Metropolitan Area, Puerto Rico	Hopken MW, Reyes-Torres LJ, Scavo N, Piaggio AJ, Abdo Z, Taylor D, Pierce J, Yee DA.	Hopken MW	Insects	2021	10.3390/insects12020129	Culex quinquefasciatus	Puerto Rico	Neotropical	Muscovy duck (Cairina moschata)	Avian	1	586	Traps	PCR	Urban/natural			Mixed
33540671	Temporal and Spatial Blood Feeding Patterns of Urban Mosquitoes in the San Juan Metropolitan Area, Puerto Rico	Hopken MW, Reyes-Torres LJ, Scavo N, Piaggio AJ, Abdo Z, Taylor D, Pierce J, Yee DA.	Hopken MW	Insects	2021	10.3390/insects12020129	Culex quinquefasciatus	Puerto Rico	Neotropical	Bananaquit (Coereba flaveola)	Avian	3	586	Traps	PCR	Urban/natural			Mixed
33540671	Temporal and Spatial Blood Feeding Patterns of Urban Mosquitoes in the San Juan Metropolitan Area, Puerto Rico	Hopken MW, Reyes-Torres LJ, Scavo N, Piaggio AJ, Abdo Z, Taylor D, Pierce J, Yee DA.	Hopken MW	Insects	2021	10.3390/insects12020129	Culex quinquefasciatus	Puerto Rico	Neotropical	Birds (Columbidae sp.)	Avian	1	586	Traps	PCR	Urban/natural			Mixed
33540671	Temporal and Spatial Blood Feeding Patterns of Urban Mosquitoes in the San Juan Metropolitan Area, Puerto Rico	Hopken MW, Reyes-Torres LJ, Scavo N, Piaggio AJ, Abdo Z, Taylor D, Pierce J, Yee DA.	Hopken MW	Insects	2021	10.3390/insects12020129	Culex quinquefasciatus	Puerto Rico	Neotropical	Common ground-dove (Columbina passerina)	Avian	1	586	Traps	PCR	Urban/natural			Mixed
33540671	Temporal and Spatial Blood Feeding Patterns of Urban Mosquitoes in the San Juan Metropolitan Area, Puerto Rico	Hopken MW, Reyes-Torres LJ, Scavo N, Piaggio AJ, Abdo Z, Taylor D, Pierce J, Yee DA.	Hopken MW	Insects	2021	10.3390/insects12020129	Culex quinquefasciatus	Puerto Rico	Neotropical	Chicken (Gallus gallus)	Avian	443	586	Traps	PCR	Urban/natural			Mixed
33540671	Temporal and Spatial Blood Feeding Patterns of Urban Mosquitoes in the San Juan Metropolitan Area, Puerto Rico	Hopken MW, Reyes-Torres LJ, Scavo N, Piaggio AJ, Abdo Z, Taylor D, Pierce J, Yee DA.	Hopken MW	Insects	2021	10.3390/insects12020129	Culex quinquefasciatus	Puerto Rico	Neotropical	Yellow-crowned night heron (Nyctanassa violacea )	Avian	5	586	Traps	PCR	Urban/natural			Mixed
33540671	Temporal and Spatial Blood Feeding Patterns of Urban Mosquitoes in the San Juan Metropolitan Area, Puerto Rico	Hopken MW, Reyes-Torres LJ, Scavo N, Piaggio AJ, Abdo Z, Taylor D, Pierce J, Yee DA.	Hopken MW	Insects	2021	10.3390/insects12020129	Culex quinquefasciatus	Puerto Rico	Neotropical	Black-crowned night heron (Nyctiocorax nyctiocorax)	Avian	1	586	Traps	PCR	Urban/natural			Mixed
33540671	Temporal and Spatial Blood Feeding Patterns of Urban Mosquitoes in the San Juan Metropolitan Area, Puerto Rico	Hopken MW, Reyes-Torres LJ, Scavo N, Piaggio AJ, Abdo Z, Taylor D, Pierce J, Yee DA.	Hopken MW	Insects	2021	10.3390/insects12020129	Culex quinquefasciatus	Puerto Rico	Neotropical	Cockatiel (Nymphicus hollandicus)	Avian	1	586	Traps	PCR	Urban/natural			Mixed
33540671	Temporal and Spatial Blood Feeding Patterns of Urban Mosquitoes in the San Juan Metropolitan Area, Puerto Rico	Hopken MW, Reyes-Torres LJ, Scavo N, Piaggio AJ, Abdo Z, Taylor D, Pierce J, Yee DA.	Hopken MW	Insects	2021	10.3390/insects12020129	Culex quinquefasciatus	Puerto Rico	Neotropical	House sparrow (Passer domesticus)	Avian	4	586	Traps	PCR	Urban/natural			Mixed
33540671	Temporal and Spatial Blood Feeding Patterns of Urban Mosquitoes in the San Juan Metropolitan Area, Puerto Rico	Hopken MW, Reyes-Torres LJ, Scavo N, Piaggio AJ, Abdo Z, Taylor D, Pierce J, Yee DA.	Hopken MW	Insects	2021	10.3390/insects12020129	Culex quinquefasciatus	Puerto Rico	Neotropical	Greater antillean grackle (Quiscalus niger)	Avian	4	586	Traps	PCR	Urban/natural			Mixed
33540671	Temporal and Spatial Blood Feeding Patterns of Urban Mosquitoes in the San Juan Metropolitan Area, Puerto Rico	Hopken MW, Reyes-Torres LJ, Scavo N, Piaggio AJ, Abdo Z, Taylor D, Pierce J, Yee DA.	Hopken MW	Insects	2021	10.3390/insects12020129	Culex quinquefasciatus	Puerto Rico	Neotropical	Birds (Turdus sp.)	Avian	1	586	Traps	PCR	Urban/natural			Mixed
33540671	Temporal and Spatial Blood Feeding Patterns of Urban Mosquitoes in the San Juan Metropolitan Area, Puerto Rico	Hopken MW, Reyes-Torres LJ, Scavo N, Piaggio AJ, Abdo Z, Taylor D, Pierce J, Yee DA.	Hopken MW	Insects	2021	10.3390/insects12020129	Culex quinquefasciatus	Puerto Rico	Neotropical	Grey kingbird (Tyrannus dominicensis)	Avian	1	586	Traps	PCR	Urban/natural			Mixed
33540671	Temporal and Spatial Blood Feeding Patterns of Urban Mosquitoes in the San Juan Metropolitan Area, Puerto Rico	Hopken MW, Reyes-Torres LJ, Scavo N, Piaggio AJ, Abdo Z, Taylor D, Pierce J, Yee DA.	Hopken MW	Insects	2021	10.3390/insects12020129	Culex quinquefasciatus	Puerto Rico	Neotropical	White-winged dove (Zenaida asiatica)	Avian	4	586	Traps	PCR	Urban/natural			Mixed
33540671	Temporal and Spatial Blood Feeding Patterns of Urban Mosquitoes in the San Juan Metropolitan Area, Puerto Rico	Hopken MW, Reyes-Torres LJ, Scavo N, Piaggio AJ, Abdo Z, Taylor D, Pierce J, Yee DA.	Hopken MW	Insects	2021	10.3390/insects12020129	Culex quinquefasciatus	Puerto Rico	Neotropical	Zenaida dove (Zenaida aurita)	Avian	1	586	Traps	PCR	Urban/natural			Mixed
33540671	Temporal and Spatial Blood Feeding Patterns of Urban Mosquitoes in the San Juan Metropolitan Area, Puerto Rico	Hopken MW, Reyes-Torres LJ, Scavo N, Piaggio AJ, Abdo Z, Taylor D, Pierce J, Yee DA.	Hopken MW	Insects	2021	10.3390/insects12020129	Culex quinquefasciatus	Puerto Rico	Neotropical	Mourning dove (Zenaida macroura)	Avian	1	586	Traps	PCR	Urban/natural			Mixed
33540671	Temporal and Spatial Blood Feeding Patterns of Urban Mosquitoes in the San Juan Metropolitan Area, Puerto Rico	Hopken MW, Reyes-Torres LJ, Scavo N, Piaggio AJ, Abdo Z, Taylor D, Pierce J, Yee DA.	Hopken MW	Insects	2021	10.3390/insects12020129	Culex quinquefasciatus	Puerto Rico	Neotropical	Birds (Zenaida sp.)	Avian	3	586	Traps	PCR	Urban/natural			Mixed
33540671	Temporal and Spatial Blood Feeding Patterns of Urban Mosquitoes in the San Juan Metropolitan Area, Puerto Rico	Hopken MW, Reyes-Torres LJ, Scavo N, Piaggio AJ, Abdo Z, Taylor D, Pierce J, Yee DA.	Hopken MW	Insects	2021	10.3390/insects12020129	Culex quinquefasciatus	Puerto Rico	Neotropical	Cow (Bos taurus)	Non-human mammal	1	586	Traps	PCR	Urban/natural			Mixed
33540671	Temporal and Spatial Blood Feeding Patterns of Urban Mosquitoes in the San Juan Metropolitan Area, Puerto Rico	Hopken MW, Reyes-Torres LJ, Scavo N, Piaggio AJ, Abdo Z, Taylor D, Pierce J, Yee DA.	Hopken MW	Insects	2021	10.3390/insects12020129	Culex quinquefasciatus	Puerto Rico	Neotropical	Dog (Canis familiaris)	Non-human mammal	60	586	Traps	PCR	Urban/natural			Mixed
33540671	Temporal and Spatial Blood Feeding Patterns of Urban Mosquitoes in the San Juan Metropolitan Area, Puerto Rico	Hopken MW, Reyes-Torres LJ, Scavo N, Piaggio AJ, Abdo Z, Taylor D, Pierce J, Yee DA.	Hopken MW	Insects	2021	10.3390/insects12020129	Culex quinquefasciatus	Puerto Rico	Neotropical	Cat (Felis catus)	Non-human mammal	11	586	Traps	PCR	Urban/natural			Mixed
33540671	Temporal and Spatial Blood Feeding Patterns of Urban Mosquitoes in the San Juan Metropolitan Area, Puerto Rico	Hopken MW, Reyes-Torres LJ, Scavo N, Piaggio AJ, Abdo Z, Taylor D, Pierce J, Yee DA.	Hopken MW	Insects	2021	10.3390/insects12020129	Culex quinquefasciatus	Puerto Rico	Neotropical	Human (Homo sapiens)	Human	20	586	Traps	PCR	Urban/natural			Mixed
33540671	Temporal and Spatial Blood Feeding Patterns of Urban Mosquitoes in the San Juan Metropolitan Area, Puerto Rico	Hopken MW, Reyes-Torres LJ, Scavo N, Piaggio AJ, Abdo Z, Taylor D, Pierce J, Yee DA.	Hopken MW	Insects	2021	10.3390/insects12020129	Culex quinquefasciatus	Puerto Rico	Neotropical	House mouse (Mus musculus)	Non-human mammal	8	586	Traps	PCR	Urban/natural			Mixed
33540671	Temporal and Spatial Blood Feeding Patterns of Urban Mosquitoes in the San Juan Metropolitan Area, Puerto Rico	Hopken MW, Reyes-Torres LJ, Scavo N, Piaggio AJ, Abdo Z, Taylor D, Pierce J, Yee DA.	Hopken MW	Insects	2021	10.3390/insects12020129	Culex quinquefasciatus	Puerto Rico	Neotropical	Black rat (Rattus rattus)	Non-human mammal	1	586	Traps	PCR	Urban/natural			Mixed
33540671	Temporal and Spatial Blood Feeding Patterns of Urban Mosquitoes in the San Juan Metropolitan Area, Puerto Rico	Hopken MW, Reyes-Torres LJ, Scavo N, Piaggio AJ, Abdo Z, Taylor D, Pierce J, Yee DA.	Hopken MW	Insects	2021	10.3390/insects12020129	Culex quinquefasciatus	Puerto Rico	Neotropical	Pig (Sus scrofa)	Non-human mammal	4	586	Traps	PCR	Urban/natural			Mixed
33540671	Temporal and Spatial Blood Feeding Patterns of Urban Mosquitoes in the San Juan Metropolitan Area, Puerto Rico	Hopken MW, Reyes-Torres LJ, Scavo N, Piaggio AJ, Abdo Z, Taylor D, Pierce J, Yee DA.	Hopken MW	Insects	2021	10.3390/insects12020129	Culex quinquefasciatus	Puerto Rico	Neotropical	Iguana (Iguana iguana)	Reptile	5	586	Traps	PCR	Urban/natural			Mixed
34016159	Blood-feeding ecology of mosquitoes in two zoological gardens in the United Kingdom	Hernandez-Colina A, Gonzalez-Olvera M, Lomax E, Townsend F, Maddox A, Hesson JC, Sherlock K, Ward D, Eckley L, Vercoe M, Lopez J, Baylis M.	Hernandez-Colina A	Parasit Vectors	2021	10.1186/s13071-021-04735-0	Culex pipiens ns	United kingdom	Palearctic	Human (Homo sapiens)	Human	10	12	Traps	PCR	Zoo			Zoo
34016159	Blood-feeding ecology of mosquitoes in two zoological gardens in the United Kingdom	Hernandez-Colina A, Gonzalez-Olvera M, Lomax E, Townsend F, Maddox A, Hesson JC, Sherlock K, Ward D, Eckley L, Vercoe M, Lopez J, Baylis M.	Hernandez-Colina A	Parasit Vectors	2021	10.1186/s13071-021-04735-0	Culex pipiens ns	United kingdom	Palearctic	Capybara (Hydrochoerus hydrochaeris)	Non-human mammal	1	12	Traps	PCR	Zoo			Zoo
34016159	Blood-feeding ecology of mosquitoes in two zoological gardens in the United Kingdom	Hernandez-Colina A, Gonzalez-Olvera M, Lomax E, Townsend F, Maddox A, Hesson JC, Sherlock K, Ward D, Eckley L, Vercoe M, Lopez J, Baylis M.	Hernandez-Colina A	Parasit Vectors	2021	10.1186/s13071-021-04735-0	Culex pipiens ns	United kingdom	Palearctic	Dog (Canis familiaris)	Non-human mammal	1	12	Traps	PCR	Zoo			Zoo
34016159	Blood-feeding ecology of mosquitoes in two zoological gardens in the United Kingdom	Hernandez-Colina A, Gonzalez-Olvera M, Lomax E, Townsend F, Maddox A, Hesson JC, Sherlock K, Ward D, Eckley L, Vercoe M, Lopez J, Baylis M.	Hernandez-Colina A	Parasit Vectors	2021	10.1186/s13071-021-04735-0	Culex pipiens ns	United kingdom	Palearctic	Human (Homo sapiens)	Human	30	54	Traps	PCR	Zoo			Zoo
34016159	Blood-feeding ecology of mosquitoes in two zoological gardens in the United Kingdom	Hernandez-Colina A, Gonzalez-Olvera M, Lomax E, Townsend F, Maddox A, Hesson JC, Sherlock K, Ward D, Eckley L, Vercoe M, Lopez J, Baylis M.	Hernandez-Colina A	Parasit Vectors	2021	10.1186/s13071-021-04735-0	Culex pipiens ns	United kingdom	Palearctic	Eurasian magpie (Pica pica)	Avian	7	54	Traps	PCR	Zoo			Zoo
34016159	Blood-feeding ecology of mosquitoes in two zoological gardens in the United Kingdom	Hernandez-Colina A, Gonzalez-Olvera M, Lomax E, Townsend F, Maddox A, Hesson JC, Sherlock K, Ward D, Eckley L, Vercoe M, Lopez J, Baylis M.	Hernandez-Colina A	Parasit Vectors	2021	10.1186/s13071-021-04735-0	Culex pipiens ns	United kingdom	Palearctic	Eurasian blackbird (Turdus merula)	Avian	6	54	Traps	PCR	Zoo			Zoo
34016159	Blood-feeding ecology of mosquitoes in two zoological gardens in the United Kingdom	Hernandez-Colina A, Gonzalez-Olvera M, Lomax E, Townsend F, Maddox A, Hesson JC, Sherlock K, Ward D, Eckley L, Vercoe M, Lopez J, Baylis M.	Hernandez-Colina A	Parasit Vectors	2021	10.1186/s13071-021-04735-0	Culex pipiens ns	United kingdom	Palearctic	Schalow's turaco (Tauraco schalowi)	Avian	4	54	Traps	PCR	Zoo			Zoo
34016159	Blood-feeding ecology of mosquitoes in two zoological gardens in the United Kingdom	Hernandez-Colina A, Gonzalez-Olvera M, Lomax E, Townsend F, Maddox A, Hesson JC, Sherlock K, Ward D, Eckley L, Vercoe M, Lopez J, Baylis M.	Hernandez-Colina A	Parasit Vectors	2021	10.1186/s13071-021-04735-0	Culex pipiens ns	United kingdom	Palearctic	House sparrow (Passer domesticus)	Avian	3	54	Traps	PCR	Zoo			Zoo
34016159	Blood-feeding ecology of mosquitoes in two zoological gardens in the United Kingdom	Hernandez-Colina A, Gonzalez-Olvera M, Lomax E, Townsend F, Maddox A, Hesson JC, Sherlock K, Ward D, Eckley L, Vercoe M, Lopez J, Baylis M.	Hernandez-Colina A	Parasit Vectors	2021	10.1186/s13071-021-04735-0	Culex pipiens ns	United kingdom	Palearctic	Javan green magpie (Cissa thalassina)	Avian	2	54	Traps	PCR	Zoo			Zoo
34016159	Blood-feeding ecology of mosquitoes in two zoological gardens in the United Kingdom	Hernandez-Colina A, Gonzalez-Olvera M, Lomax E, Townsend F, Maddox A, Hesson JC, Sherlock K, Ward D, Eckley L, Vercoe M, Lopez J, Baylis M.	Hernandez-Colina A	Parasit Vectors	2021	10.1186/s13071-021-04735-0	Culex pipiens ns	United kingdom	Palearctic	Dunnock (Prunella modularis)	Avian	1	54	Traps	PCR	Zoo			Zoo
34016159	Blood-feeding ecology of mosquitoes in two zoological gardens in the United Kingdom	Hernandez-Colina A, Gonzalez-Olvera M, Lomax E, Townsend F, Maddox A, Hesson JC, Sherlock K, Ward D, Eckley L, Vercoe M, Lopez J, Baylis M.	Hernandez-Colina A	Parasit Vectors	2021	10.1186/s13071-021-04735-0	Culex pipiens ns	United kingdom	Palearctic	Eurasian bullfinch (Pyrrhula pyrrhula)	Avian	1	54	Traps	PCR	Zoo			Zoo
34016159	Blood-feeding ecology of mosquitoes in two zoological gardens in the United Kingdom	Hernandez-Colina A, Gonzalez-Olvera M, Lomax E, Townsend F, Maddox A, Hesson JC, Sherlock K, Ward D, Eckley L, Vercoe M, Lopez J, Baylis M.	Hernandez-Colina A	Parasit Vectors	2021	10.1186/s13071-021-04735-0	Culex pipiens ns	United kingdom	Palearctic	Eurasian jackdaw (Corvus monedula)	Avian	1	54	Traps	PCR	Zoo			Zoo
34016159	Blood-feeding ecology of mosquitoes in two zoological gardens in the United Kingdom	Hernandez-Colina A, Gonzalez-Olvera M, Lomax E, Townsend F, Maddox A, Hesson JC, Sherlock K, Ward D, Eckley L, Vercoe M, Lopez J, Baylis M.	Hernandez-Colina A	Parasit Vectors	2021	10.1186/s13071-021-04735-0	Culex pipiens ns	United kingdom	Palearctic	Mallard (Anas platyrhynchos)	Avian	1	54	Traps	PCR	Zoo			Zoo
34016159	Blood-feeding ecology of mosquitoes in two zoological gardens in the United Kingdom	Hernandez-Colina A, Gonzalez-Olvera M, Lomax E, Townsend F, Maddox A, Hesson JC, Sherlock K, Ward D, Eckley L, Vercoe M, Lopez J, Baylis M.	Hernandez-Colina A	Parasit Vectors	2021	10.1186/s13071-021-04735-0	Culex pipiens ns	United kingdom	Palearctic	Song thrush (Turdus philomelos)	Avian	1	54	Traps	PCR	Zoo			Zoo
34016159	Blood-feeding ecology of mosquitoes in two zoological gardens in the United Kingdom	Hernandez-Colina A, Gonzalez-Olvera M, Lomax E, Townsend F, Maddox A, Hesson JC, Sherlock K, Ward D, Eckley L, Vercoe M, Lopez J, Baylis M.	Hernandez-Colina A	Parasit Vectors	2021	10.1186/s13071-021-04735-0	Culex pipiens ns	United kingdom	Palearctic	Bactrian camel (Camelus bactrianus)	Non-human mammal	1	54	Traps	PCR	Zoo			Zoo
34016159	Blood-feeding ecology of mosquitoes in two zoological gardens in the United Kingdom	Hernandez-Colina A, Gonzalez-Olvera M, Lomax E, Townsend F, Maddox A, Hesson JC, Sherlock K, Ward D, Eckley L, Vercoe M, Lopez J, Baylis M.	Hernandez-Colina A	Parasit Vectors	2021	10.1186/s13071-021-04735-0	Culex pipiens ns	United kingdom	Palearctic	Rothschild's giraffe (Giraffa camelopardalis camelopardalis)	Non-human mammal	1	54	Traps	PCR	Zoo			Zoo
34016159	Blood-feeding ecology of mosquitoes in two zoological gardens in the United Kingdom	Hernandez-Colina A, Gonzalez-Olvera M, Lomax E, Townsend F, Maddox A, Hesson JC, Sherlock K, Ward D, Eckley L, Vercoe M, Lopez J, Baylis M.	Hernandez-Colina A	Parasit Vectors	2021	10.1186/s13071-021-04735-0	Culex pipiens ns	United kingdom	Palearctic	Human (Homo sapiens)	Human	17	36	Traps	PCR	Zoo			Zoo
34016159	Blood-feeding ecology of mosquitoes in two zoological gardens in the United Kingdom	Hernandez-Colina A, Gonzalez-Olvera M, Lomax E, Townsend F, Maddox A, Hesson JC, Sherlock K, Ward D, Eckley L, Vercoe M, Lopez J, Baylis M.	Hernandez-Colina A	Parasit Vectors	2021	10.1186/s13071-021-04735-0	Culex pipiens ns	United kingdom	Palearctic	Mallard (Anas platyrhynchos)	Avian	3.96	36	Traps	PCR	Zoo			Zoo
34016159	Blood-feeding ecology of mosquitoes in two zoological gardens in the United Kingdom	Hernandez-Colina A, Gonzalez-Olvera M, Lomax E, Townsend F, Maddox A, Hesson JC, Sherlock K, Ward D, Eckley L, Vercoe M, Lopez J, Baylis M.	Hernandez-Colina A	Parasit Vectors	2021	10.1186/s13071-021-04735-0	Culex pipiens ns	United kingdom	Palearctic	Blue tit (Cyanistes caeruleus)	Avian	2.88	36	Traps	PCR	Zoo			Zoo
34016159	Blood-feeding ecology of mosquitoes in two zoological gardens in the United Kingdom	Hernandez-Colina A, Gonzalez-Olvera M, Lomax E, Townsend F, Maddox A, Hesson JC, Sherlock K, Ward D, Eckley L, Vercoe M, Lopez J, Baylis M.	Hernandez-Colina A	Parasit Vectors	2021	10.1186/s13071-021-04735-0	Culex pipiens ns	United kingdom	Palearctic	Chicken (Gallus gallus)	Avian	1.8	36	Traps	PCR	Zoo			Zoo
34016159	Blood-feeding ecology of mosquitoes in two zoological gardens in the United Kingdom	Hernandez-Colina A, Gonzalez-Olvera M, Lomax E, Townsend F, Maddox A, Hesson JC, Sherlock K, Ward D, Eckley L, Vercoe M, Lopez J, Baylis M.	Hernandez-Colina A	Parasit Vectors	2021	10.1186/s13071-021-04735-0	Culex pipiens ns	United kingdom	Palearctic	House sparrow (Passer domesticus)	Avian	1.8	36	Traps	PCR	Zoo			Zoo
34016159	Blood-feeding ecology of mosquitoes in two zoological gardens in the United Kingdom	Hernandez-Colina A, Gonzalez-Olvera M, Lomax E, Townsend F, Maddox A, Hesson JC, Sherlock K, Ward D, Eckley L, Vercoe M, Lopez J, Baylis M.	Hernandez-Colina A	Parasit Vectors	2021	10.1186/s13071-021-04735-0	Culex pipiens ns	United kingdom	Palearctic	Brown wood-owl (Strix leptogrammica)	Avian	0.72	36	Traps	PCR	Zoo			Zoo
34016159	Blood-feeding ecology of mosquitoes in two zoological gardens in the United Kingdom	Hernandez-Colina A, Gonzalez-Olvera M, Lomax E, Townsend F, Maddox A, Hesson JC, Sherlock K, Ward D, Eckley L, Vercoe M, Lopez J, Baylis M.	Hernandez-Colina A	Parasit Vectors	2021	10.1186/s13071-021-04735-0	Culex pipiens ns	United kingdom	Palearctic	Eurasian blackbird (Turdus merula)	Avian	0.72	36	Traps	PCR	Zoo			Zoo
34016159	Blood-feeding ecology of mosquitoes in two zoological gardens in the United Kingdom	Hernandez-Colina A, Gonzalez-Olvera M, Lomax E, Townsend F, Maddox A, Hesson JC, Sherlock K, Ward D, Eckley L, Vercoe M, Lopez J, Baylis M.	Hernandez-Colina A	Parasit Vectors	2021	10.1186/s13071-021-04735-0	Culex pipiens ns	United kingdom	Palearctic	Eurasian collared-dove (steptopelia decaocto)	Avian	1.08	36	Traps	PCR	Zoo			Zoo
34016159	Blood-feeding ecology of mosquitoes in two zoological gardens in the United Kingdom	Hernandez-Colina A, Gonzalez-Olvera M, Lomax E, Townsend F, Maddox A, Hesson JC, Sherlock K, Ward D, Eckley L, Vercoe M, Lopez J, Baylis M.	Hernandez-Colina A	Parasit Vectors	2021	10.1186/s13071-021-04735-0	Culex pipiens ns	United kingdom	Palearctic	European robin (Erithacus rubecula)	Avian	1.08	36	Traps	PCR	Zoo			Zoo
34016159	Blood-feeding ecology of mosquitoes in two zoological gardens in the United Kingdom	Hernandez-Colina A, Gonzalez-Olvera M, Lomax E, Townsend F, Maddox A, Hesson JC, Sherlock K, Ward D, Eckley L, Vercoe M, Lopez J, Baylis M.	Hernandez-Colina A	Parasit Vectors	2021	10.1186/s13071-021-04735-0	Culex pipiens ns	United kingdom	Palearctic	Song thrush (Turdus philomelos)	Avian	1.08	36	Traps	PCR	Zoo			Zoo
34016159	Blood-feeding ecology of mosquitoes in two zoological gardens in the United Kingdom	Hernandez-Colina A, Gonzalez-Olvera M, Lomax E, Townsend F, Maddox A, Hesson JC, Sherlock K, Ward D, Eckley L, Vercoe M, Lopez J, Baylis M.	Hernandez-Colina A	Parasit Vectors	2021	10.1186/s13071-021-04735-0	Culex pipiens ns	United kingdom	Palearctic	Eurasian jackdaw (Corvus monedula)	Avian	1.08	36	Traps	PCR	Zoo			Zoo
34016159	Blood-feeding ecology of mosquitoes in two zoological gardens in the United Kingdom	Hernandez-Colina A, Gonzalez-Olvera M, Lomax E, Townsend F, Maddox A, Hesson JC, Sherlock K, Ward D, Eckley L, Vercoe M, Lopez J, Baylis M.	Hernandez-Colina A	Parasit Vectors	2021	10.1186/s13071-021-04735-0	Culex pipiens ns	United kingdom	Palearctic	Wood pigeon (Columba palumbus)	Avian	1.08	36	Traps	PCR	Zoo			Zoo
34016159	Blood-feeding ecology of mosquitoes in two zoological gardens in the United Kingdom	Hernandez-Colina A, Gonzalez-Olvera M, Lomax E, Townsend F, Maddox A, Hesson JC, Sherlock K, Ward D, Eckley L, Vercoe M, Lopez J, Baylis M.	Hernandez-Colina A	Parasit Vectors	2021	10.1186/s13071-021-04735-0	Culex pipiens ns	United kingdom	Palearctic	Cow (Bos taurus)	Non-human mammal	1.08	36	Traps	PCR	Zoo			Zoo
34016159	Blood-feeding ecology of mosquitoes in two zoological gardens in the United Kingdom	Hernandez-Colina A, Gonzalez-Olvera M, Lomax E, Townsend F, Maddox A, Hesson JC, Sherlock K, Ward D, Eckley L, Vercoe M, Lopez J, Baylis M.	Hernandez-Colina A	Parasit Vectors	2021	10.1186/s13071-021-04735-0	Culex pipiens ns	United kingdom	Palearctic	Pig (Sus scrofa)	Non-human mammal	1.08	36	Traps	PCR	Zoo			Zoo
34016159	Blood-feeding ecology of mosquitoes in two zoological gardens in the United Kingdom	Hernandez-Colina A, Gonzalez-Olvera M, Lomax E, Townsend F, Maddox A, Hesson JC, Sherlock K, Ward D, Eckley L, Vercoe M, Lopez J, Baylis M.	Hernandez-Colina A	Parasit Vectors	2021	10.1186/s13071-021-04735-0	Culex pipiens ns	United kingdom	Palearctic	Human (Homo sapiens)	Human	1.08	18	Traps	PCR	Zoo			Zoo
34016159	Blood-feeding ecology of mosquitoes in two zoological gardens in the United Kingdom	Hernandez-Colina A, Gonzalez-Olvera M, Lomax E, Townsend F, Maddox A, Hesson JC, Sherlock K, Ward D, Eckley L, Vercoe M, Lopez J, Baylis M.	Hernandez-Colina A	Parasit Vectors	2021	10.1186/s13071-021-04735-0	Culex pipiens ns	United kingdom	Palearctic	Eurasian jackdaw (Corvus monedula)	Avian	10.08	18	Traps	PCR	Zoo			Zoo
34016159	Blood-feeding ecology of mosquitoes in two zoological gardens in the United Kingdom	Hernandez-Colina A, Gonzalez-Olvera M, Lomax E, Townsend F, Maddox A, Hesson JC, Sherlock K, Ward D, Eckley L, Vercoe M, Lopez J, Baylis M.	Hernandez-Colina A	Parasit Vectors	2021	10.1186/s13071-021-04735-0	Culex pipiens ns	United kingdom	Palearctic	Eurasian bullfinch (Pyrrhula pyrrhula)	Avian	1.98	18	Traps	PCR	Zoo			Zoo
34016159	Blood-feeding ecology of mosquitoes in two zoological gardens in the United Kingdom	Hernandez-Colina A, Gonzalez-Olvera M, Lomax E, Townsend F, Maddox A, Hesson JC, Sherlock K, Ward D, Eckley L, Vercoe M, Lopez J, Baylis M.	Hernandez-Colina A	Parasit Vectors	2021	10.1186/s13071-021-04735-0	Culex pipiens ns	United kingdom	Palearctic	Humboldt penguin (Spheniscus humboldti)	Avian	0.9	18	Traps	PCR	Zoo			Zoo
34016159	Blood-feeding ecology of mosquitoes in two zoological gardens in the United Kingdom	Hernandez-Colina A, Gonzalez-Olvera M, Lomax E, Townsend F, Maddox A, Hesson JC, Sherlock K, Ward D, Eckley L, Vercoe M, Lopez J, Baylis M.	Hernandez-Colina A	Parasit Vectors	2021	10.1186/s13071-021-04735-0	Culex pipiens ns	United kingdom	Palearctic	Great tit (Parus major)	Avian	0.9	18	Traps	PCR	Zoo			Zoo
34016159	Blood-feeding ecology of mosquitoes in two zoological gardens in the United Kingdom	Hernandez-Colina A, Gonzalez-Olvera M, Lomax E, Townsend F, Maddox A, Hesson JC, Sherlock K, Ward D, Eckley L, Vercoe M, Lopez J, Baylis M.	Hernandez-Colina A	Parasit Vectors	2021	10.1186/s13071-021-04735-0	Culex pipiens ns	United kingdom	Palearctic	Common moorhen (Gallinula chloropus)	Avian	0.9	18	Traps	PCR	Zoo			Zoo
34016159	Blood-feeding ecology of mosquitoes in two zoological gardens in the United Kingdom	Hernandez-Colina A, Gonzalez-Olvera M, Lomax E, Townsend F, Maddox A, Hesson JC, Sherlock K, Ward D, Eckley L, Vercoe M, Lopez J, Baylis M.	Hernandez-Colina A	Parasit Vectors	2021	10.1186/s13071-021-04735-0	Culex pipiens ns	United kingdom	Palearctic	Carribean flamingo (Phoenicopterus ruber)	Avian	1.08	18	Traps	PCR	Zoo			Zoo
34016159	Blood-feeding ecology of mosquitoes in two zoological gardens in the United Kingdom	Hernandez-Colina A, Gonzalez-Olvera M, Lomax E, Townsend F, Maddox A, Hesson JC, Sherlock K, Ward D, Eckley L, Vercoe M, Lopez J, Baylis M.	Hernandez-Colina A	Parasit Vectors	2021	10.1186/s13071-021-04735-0	Culex pipiens ns	United kingdom	Palearctic	Blue tit (Cyanistes caeruleus)	Avian	1.08	18	Traps	PCR	Zoo			Zoo
28610033	Molecular approaches for blood meal analysis and species identification of mosquitoes (Insecta: Diptera: Culicidae) in rural locations in southern England, United Kingdom	Hernández-Triana LM, Brugman VA, Prosser SWJ, Weland C, Nikolova N, Thorne L, Marco MF, Fooks AR, Johnson N.	Hernández-Triana LM	Zootaxa	2017	10.11646/zootaxa.4250.1.5	Culex pipiens ns	United Kingdom	Palearctic	Barn swallow (Hirundo rustica)	Avian	3	6	Not specified	PCR	Rural			Rural
28610033	Molecular approaches for blood meal analysis and species identification of mosquitoes (Insecta: Diptera: Culicidae) in rural locations in southern England, United Kingdom	Hernández-Triana LM, Brugman VA, Prosser SWJ, Weland C, Nikolova N, Thorne L, Marco MF, Fooks AR, Johnson N.	Hernández-Triana LM	Zootaxa	2017	10.11646/zootaxa.4250.1.5	Culex pipiens ns	United Kingdom	Palearctic	Great tit (Parus major)	Avian	1	6	Not specified	PCR	Rural			Rural
28610033	Molecular approaches for blood meal analysis and species identification of mosquitoes (Insecta: Diptera: Culicidae) in rural locations in southern England, United Kingdom	Hernández-Triana LM, Brugman VA, Prosser SWJ, Weland C, Nikolova N, Thorne L, Marco MF, Fooks AR, Johnson N.	Hernández-Triana LM	Zootaxa	2017	10.11646/zootaxa.4250.1.5	Culex pipiens ns	United Kingdom	Palearctic	Common blackbird (Turdus merula)	Avian	1	6	Not specified	PCR	Rural			Rural
28610033	Molecular approaches for blood meal analysis and species identification of mosquitoes (Insecta: Diptera: Culicidae) in rural locations in southern England, United Kingdom	Hernández-Triana LM, Brugman VA, Prosser SWJ, Weland C, Nikolova N, Thorne L, Marco MF, Fooks AR, Johnson N.	Hernández-Triana LM	Zootaxa	2017	10.11646/zootaxa.4250.1.5	Culex pipiens ns	United Kingdom	Palearctic	Magpie (Pica pica)	Avian	1	6	Not specified	PCR	Rural			Rural
28610033	Molecular approaches for blood meal analysis and species identification of mosquitoes (Insecta: Diptera: Culicidae) in rural locations in southern England, United Kingdom	Hernández-Triana LM, Brugman VA, Prosser SWJ, Weland C, Nikolova N, Thorne L, Marco MF, Fooks AR, Johnson N.	Hernández-Triana LM	Zootaxa	2017	10.11646/zootaxa.4250.1.5	Culex modestus	United Kingdom	Palearctic	Human (Homo sapiens)	Human	1	1	Not specified	PCR	Rural			Rural
34126089	Relationship between vertical stratification and feeding habits of mosquito (Diptera: Culicidae) assemblages collected in conservation units in the green belt of the city of São Paulo, Brazil	Evangelista E, Medeiros-Sousa AR, Ceretti-Junior W, Oliveira-Christe R, Wilk-da-Silva R, Duarte AMRC, Vendrami DP, de Carvalho GC, Mucci LF, Marrelli MT.	Evangelista E	Acta Trop	2021	10.1016/j.actatropica.2021.106009	Culex vaxus	Brazil	Neotropical	Rodents (Rodentis sp.)	Non-human mammal	2	5	Traps + Aspirator	PCR	Urban			Urban
34126089	Relationship between vertical stratification and feeding habits of mosquito (Diptera: Culicidae) assemblages collected in conservation units in the green belt of the city of São Paulo, Brazil	Evangelista E, Medeiros-Sousa AR, Ceretti-Junior W, Oliveira-Christe R, Wilk-da-Silva R, Duarte AMRC, Vendrami DP, de Carvalho GC, Mucci LF, Marrelli MT.	Evangelista E	Acta Trop	2021	10.1016/j.actatropica.2021.106009	Culex vaxus	Brazil	Neotropical	Human (Homo sapiens)	Human	4	5	Traps + Aspirator	PCR	Urban			Urban
31842984	Assessing the blood meal hosts of Culex quinquefasciatus and Aedes taeniorhynchus in Isla Santa Cruz, Galápagos	Asigau S, Salah S, Parker PG.	Asigau S	Parasit Vectors	2019	10.1186/s13071-019-3835-7	Culex quinquefasciatus	Ecuador	Neotropical	Human (Homo sapiens)	Human	68	69	Traps	PCR	Urban/rural	Outdoor		Mixed
31842984	Assessing the blood meal hosts of Culex quinquefasciatus and Aedes taeniorhynchus in Isla Santa Cruz, Galápagos	Asigau S, Salah S, Parker PG.	Asigau S	Parasit Vectors	2019	10.1186/s13071-019-3835-7	Culex quinquefasciatus	Ecuador	Neotropical	Tree swallow (Tachycineta bicolor)	Avian	1		Traps	PCR	Urban/rural	Outdoor		Mixed
26418657	Seasonal prevalence and blood meal analysis of filarial vector Culex quinquefasciatus in coastal areas of Digha, West Bengal, India	Azmi SA, Das S, Chatterjee S.	Azmi SA	J Vector Borne Dis	2015		Culex quinquefasciatus	India	Indomalayan	Human (Homo sapiens)	Human	572	900	By hand	agarose gel diffusion	Rural	Indoor		Rural
26418657	Seasonal prevalence and blood meal analysis of filarial vector Culex quinquefasciatus in coastal areas of Digha, West Bengal, India	Azmi SA, Das S, Chatterjee S.	Azmi SA	J Vector Borne Dis	2015		Culex quinquefasciatus	India	Indomalayan	Cow (Bos taurus)	Non-human mammal	290	900	By hand	agarose gel diffusion	Rural	Indoor		Rural
26418657	Seasonal prevalence and blood meal analysis of filarial vector Culex quinquefasciatus in coastal areas of Digha, West Bengal, India	Azmi SA, Das S, Chatterjee S.	Azmi SA	J Vector Borne Dis	2015		Culex quinquefasciatus	India	Indomalayan	Pig (Sus scrofa)	Non-human mammal	6	900	By hand	agarose gel diffusion	Rural	Indoor		Rural
26418657	Seasonal prevalence and blood meal analysis of filarial vector Culex quinquefasciatus in coastal areas of Digha, West Bengal, India	Azmi SA, Das S, Chatterjee S.	Azmi SA	J Vector Borne Dis	2015		Culex quinquefasciatus	India	Indomalayan	Fowl (Galloanserae)	Avian	32	900	By hand	agarose gel diffusion	Rural	Indoor		Rural
32574364	Feeding Habits of Vector Mosquitoes in Harris County, TX, 2018	Mann JG, Washington M, Guynup T, Tarrand C, Dewey EM, Fredregill C, Duguma D, Pitts RJ.	Mann JG	J Med Entomol	2020	10.1093/jme/tjaa117	Culex coronator	United States	Nearctic	Nine-banded armadillo (Dasypus novemcinctus)	Non-human mammal	1		Traps	PCR	Urban			Urban
32574364	Feeding Habits of Vector Mosquitoes in Harris County, TX, 2018	Mann JG, Washington M, Guynup T, Tarrand C, Dewey EM, Fredregill C, Duguma D, Pitts RJ.	Mann JG	J Med Entomol	2020	10.1093/jme/tjaa117	Culex coronator	United States	Nearctic	Chicken (Gallus gallus)	Avian	4		Traps	PCR	Urban			Urban
32574364	Feeding Habits of Vector Mosquitoes in Harris County, TX, 2018	Mann JG, Washington M, Guynup T, Tarrand C, Dewey EM, Fredregill C, Duguma D, Pitts RJ.	Mann JG	J Med Entomol	2020	10.1093/jme/tjaa117	Culex coronator	United States	Nearctic	White-winged dove (Zenaida asiatica)	Avian	1		Traps	PCR	Urban			Urban
32574364	Feeding Habits of Vector Mosquitoes in Harris County, TX, 2018	Mann JG, Washington M, Guynup T, Tarrand C, Dewey EM, Fredregill C, Duguma D, Pitts RJ.	Mann JG	J Med Entomol	2020	10.1093/jme/tjaa117	Culex erraticus	United States	Nearctic	Eastern screech owl (Megascops asio)	Avian	1		Traps	PCR	Urban			Urban
32574364	Feeding Habits of Vector Mosquitoes in Harris County, TX, 2018	Mann JG, Washington M, Guynup T, Tarrand C, Dewey EM, Fredregill C, Duguma D, Pitts RJ.	Mann JG	J Med Entomol	2020	10.1093/jme/tjaa117	Culex nigripalpus	United States	Nearctic	Nine-banded armadillo (Dasypus novemcinctus)	Non-human mammal	1		Traps	PCR	Urban			Urban
32574364	Feeding Habits of Vector Mosquitoes in Harris County, TX, 2018	Mann JG, Washington M, Guynup T, Tarrand C, Dewey EM, Fredregill C, Duguma D, Pitts RJ.	Mann JG	J Med Entomol	2020	10.1093/jme/tjaa117	Culex nigripalpus	United States	Nearctic	Chicken (Gallus gallus)	Avian	9		Traps	PCR	Urban			Urban
32574364	Feeding Habits of Vector Mosquitoes in Harris County, TX, 2018	Mann JG, Washington M, Guynup T, Tarrand C, Dewey EM, Fredregill C, Duguma D, Pitts RJ.	Mann JG	J Med Entomol	2020	10.1093/jme/tjaa117	Culex nigripalpus	United States	Nearctic	Human (Homo sapiens)	Human	2		Traps	PCR	Urban			Urban
32574364	Feeding Habits of Vector Mosquitoes in Harris County, TX, 2018	Mann JG, Washington M, Guynup T, Tarrand C, Dewey EM, Fredregill C, Duguma D, Pitts RJ.	Mann JG	J Med Entomol	2020	10.1093/jme/tjaa117	Culex nigripalpus	United States	Nearctic	Northern mockingbird (Mimus polyglottos)	Avian	1		Traps	PCR	Urban			Urban
32574364	Feeding Habits of Vector Mosquitoes in Harris County, TX, 2018	Mann JG, Washington M, Guynup T, Tarrand C, Dewey EM, Fredregill C, Duguma D, Pitts RJ.	Mann JG	J Med Entomol	2020	10.1093/jme/tjaa117	Culex nigripalpus	United States	Nearctic	Raccoon (Procyon lotor)	Non-human mammal	1		Traps	PCR	Urban			Urban
32574364	Feeding Habits of Vector Mosquitoes in Harris County, TX, 2018	Mann JG, Washington M, Guynup T, Tarrand C, Dewey EM, Fredregill C, Duguma D, Pitts RJ.	Mann JG	J Med Entomol	2020	10.1093/jme/tjaa117	Culex quinquefasciatus	United States	Nearctic	Nine-banded armadillo (Dasypus novemcinctus)	Non-human mammal	1		Traps	PCR	Urban			Urban
32574364	Feeding Habits of Vector Mosquitoes in Harris County, TX, 2018	Mann JG, Washington M, Guynup T, Tarrand C, Dewey EM, Fredregill C, Duguma D, Pitts RJ.	Mann JG	J Med Entomol	2020	10.1093/jme/tjaa117	Culex quinquefasciatus	United States	Nearctic	Chicken (Gallus gallus)	Avian	8		Traps	PCR	Urban			Urban
32574364	Feeding Habits of Vector Mosquitoes in Harris County, TX, 2018	Mann JG, Washington M, Guynup T, Tarrand C, Dewey EM, Fredregill C, Duguma D, Pitts RJ.	Mann JG	J Med Entomol	2020	10.1093/jme/tjaa117	Culex quinquefasciatus	United States	Nearctic	Human (Homo sapiens)	Human	5		Traps	PCR	Urban			Urban
32574364	Feeding Habits of Vector Mosquitoes in Harris County, TX, 2018	Mann JG, Washington M, Guynup T, Tarrand C, Dewey EM, Fredregill C, Duguma D, Pitts RJ.	Mann JG	J Med Entomol	2020	10.1093/jme/tjaa117	Culex quinquefasciatus	United States	Nearctic	Northern mockingbird (Mimus polyglottos)	Avian	4		Traps	PCR	Urban			Urban
32574364	Feeding Habits of Vector Mosquitoes in Harris County, TX, 2018	Mann JG, Washington M, Guynup T, Tarrand C, Dewey EM, Fredregill C, Duguma D, Pitts RJ.	Mann JG	J Med Entomol	2020	10.1093/jme/tjaa117	Culex quinquefasciatus	United States	Nearctic	Eastern screech owl (Megascops asio)	Avian	1		Traps	PCR	Urban			Urban
32574364	Feeding Habits of Vector Mosquitoes in Harris County, TX, 2018	Mann JG, Washington M, Guynup T, Tarrand C, Dewey EM, Fredregill C, Duguma D, Pitts RJ.	Mann JG	J Med Entomol	2020	10.1093/jme/tjaa117	Culex quinquefasciatus	United States	Nearctic	White-tailed deer (Odocoileus virginianus)	Non-human mammal	1		Traps	PCR	Urban			Urban
32574364	Feeding Habits of Vector Mosquitoes in Harris County, TX, 2018	Mann JG, Washington M, Guynup T, Tarrand C, Dewey EM, Fredregill C, Duguma D, Pitts RJ.	Mann JG	J Med Entomol	2020	10.1093/jme/tjaa117	Culex quinquefasciatus	United States	Nearctic	White-winged dove (Zenaida asiatica)	Avian	5		Traps	PCR	Urban			Urban
33382725	Vertebrate-Aedes aegypti and Culex quinquefasciatus (Diptera)-arbovirus transmission networks: Non-human feeding revealed by meta-barcoding and next-generation sequencing	Estrada-Franco JG, Fernández-Santos NA, Adebiyi AA, López-López MJ, Aguilar-Durán JA, Hernández-Triana LM, Prosser SWJ, Hebert PDN, Fooks AR, Hamer GL, Xue L, Rodríguez-Pérez MA.	Estrada-Franco JG	PLoS Negl Trop Dis	2020	10.1371/journal.pntd.0008867	Culex quinquefasciatus	Mexico	Nearctic	Dog (Canis familiaris)	Non-human mammal	304	455	Not specified	PCR	Urban	Indoor/outdoor		Urban
33382725	Vertebrate-Aedes aegypti and Culex quinquefasciatus (Diptera)-arbovirus transmission networks: Non-human feeding revealed by meta-barcoding and next-generation sequencing	Estrada-Franco JG, Fernández-Santos NA, Adebiyi AA, López-López MJ, Aguilar-Durán JA, Hernández-Triana LM, Prosser SWJ, Hebert PDN, Fooks AR, Hamer GL, Xue L, Rodríguez-Pérez MA.	Estrada-Franco JG	PLoS Negl Trop Dis	2020	10.1371/journal.pntd.0008867	Culex quinquefasciatus	Mexico	Nearctic	Chicken (Gallus gallus)	Avian	31	455	Traps + Aspirator	PCR	Urban	Indoor/outdoor		Urban
33382725	Vertebrate-Aedes aegypti and Culex quinquefasciatus (Diptera)-arbovirus transmission networks: Non-human feeding revealed by meta-barcoding and next-generation sequencing	Estrada-Franco JG, Fernández-Santos NA, Adebiyi AA, López-López MJ, Aguilar-Durán JA, Hernández-Triana LM, Prosser SWJ, Hebert PDN, Fooks AR, Hamer GL, Xue L, Rodríguez-Pérez MA.	Estrada-Franco JG	PLoS Negl Trop Dis	2020	10.1371/journal.pntd.0008867	Culex quinquefasciatus	Mexico	Nearctic	House sparrow (Passer domesticus)	Avian	18	455	Traps + Aspirator	PCR	Urban	Indoor/outdoor		Urban
33382725	Vertebrate-Aedes aegypti and Culex quinquefasciatus (Diptera)-arbovirus transmission networks: Non-human feeding revealed by meta-barcoding and next-generation sequencing	Estrada-Franco JG, Fernández-Santos NA, Adebiyi AA, López-López MJ, Aguilar-Durán JA, Hernández-Triana LM, Prosser SWJ, Hebert PDN, Fooks AR, Hamer GL, Xue L, Rodríguez-Pérez MA.	Estrada-Franco JG	PLoS Negl Trop Dis	2020	10.1371/journal.pntd.0008867	Culex quinquefasciatus	Mexico	Nearctic	Human (Homo sapiens)	Human	16	455	Traps + Aspirator	PCR	Urban	Indoor/outdoor		Urban
33382725	Vertebrate-Aedes aegypti and Culex quinquefasciatus (Diptera)-arbovirus transmission networks: Non-human feeding revealed by meta-barcoding and next-generation sequencing	Estrada-Franco JG, Fernández-Santos NA, Adebiyi AA, López-López MJ, Aguilar-Durán JA, Hernández-Triana LM, Prosser SWJ, Hebert PDN, Fooks AR, Hamer GL, Xue L, Rodríguez-Pérez MA.	Estrada-Franco JG	PLoS Negl Trop Dis	2020	10.1371/journal.pntd.0008867	Culex quinquefasciatus	Mexico	Nearctic	Mourning dove (Zenaida macroura)	Avian	13	455	Traps + Aspirator	PCR	Urban	Indoor/outdoor		Urban
33382725	Vertebrate-Aedes aegypti and Culex quinquefasciatus (Diptera)-arbovirus transmission networks: Non-human feeding revealed by meta-barcoding and next-generation sequencing	Estrada-Franco JG, Fernández-Santos NA, Adebiyi AA, López-López MJ, Aguilar-Durán JA, Hernández-Triana LM, Prosser SWJ, Hebert PDN, Fooks AR, Hamer GL, Xue L, Rodríguez-Pérez MA.	Estrada-Franco JG	PLoS Negl Trop Dis	2020	10.1371/journal.pntd.0008867	Culex quinquefasciatus	Mexico	Nearctic	Virginia opossum (Didelphis virginiana)	Non-human mammal	12	455	Traps + Aspirator	PCR	Urban	Indoor/outdoor		Urban
33382725	Vertebrate-Aedes aegypti and Culex quinquefasciatus (Diptera)-arbovirus transmission networks: Non-human feeding revealed by meta-barcoding and next-generation sequencing	Estrada-Franco JG, Fernández-Santos NA, Adebiyi AA, López-López MJ, Aguilar-Durán JA, Hernández-Triana LM, Prosser SWJ, Hebert PDN, Fooks AR, Hamer GL, Xue L, Rodríguez-Pérez MA.	Estrada-Franco JG	PLoS Negl Trop Dis	2020	10.1371/journal.pntd.0008867	Culex quinquefasciatus	Mexico	Nearctic	Eurasian collared-dove (steptopelia decaocto)	Avian	10	455	Traps + Aspirator	PCR	Urban	Indoor/outdoor		Urban
33382725	Vertebrate-Aedes aegypti and Culex quinquefasciatus (Diptera)-arbovirus transmission networks: Non-human feeding revealed by meta-barcoding and next-generation sequencing	Estrada-Franco JG, Fernández-Santos NA, Adebiyi AA, López-López MJ, Aguilar-Durán JA, Hernández-Triana LM, Prosser SWJ, Hebert PDN, Fooks AR, Hamer GL, Xue L, Rodríguez-Pérez MA.	Estrada-Franco JG	PLoS Negl Trop Dis	2020	10.1371/journal.pntd.0008867	Culex quinquefasciatus	Mexico	Nearctic	Cat (Felis catus)	Non-human mammal	8	455	Traps + Aspirator	PCR	Urban	Indoor/outdoor		Urban
33382725	Vertebrate-Aedes aegypti and Culex quinquefasciatus (Diptera)-arbovirus transmission networks: Non-human feeding revealed by meta-barcoding and next-generation sequencing	Estrada-Franco JG, Fernández-Santos NA, Adebiyi AA, López-López MJ, Aguilar-Durán JA, Hernández-Triana LM, Prosser SWJ, Hebert PDN, Fooks AR, Hamer GL, Xue L, Rodríguez-Pérez MA.	Estrada-Franco JG	PLoS Negl Trop Dis	2020	10.1371/journal.pntd.0008867	Culex quinquefasciatus	Mexico	Nearctic	Rock dove (Columba livia)	Avian	8	455	Traps + Aspirator	PCR	Urban	Indoor/outdoor		Urban
33382725	Vertebrate-Aedes aegypti and Culex quinquefasciatus (Diptera)-arbovirus transmission networks: Non-human feeding revealed by meta-barcoding and next-generation sequencing	Estrada-Franco JG, Fernández-Santos NA, Adebiyi AA, López-López MJ, Aguilar-Durán JA, Hernández-Triana LM, Prosser SWJ, Hebert PDN, Fooks AR, Hamer GL, Xue L, Rodríguez-Pérez MA.	Estrada-Franco JG	PLoS Negl Trop Dis	2020	10.1371/journal.pntd.0008867	Culex quinquefasciatus	Mexico	Nearctic	Turkey (Meleagris gallopavo)	Avian	8	455	Traps + Aspirator	PCR	Urban	Indoor/outdoor		Urban
33382725	Vertebrate-Aedes aegypti and Culex quinquefasciatus (Diptera)-arbovirus transmission networks: Non-human feeding revealed by meta-barcoding and next-generation sequencing	Estrada-Franco JG, Fernández-Santos NA, Adebiyi AA, López-López MJ, Aguilar-Durán JA, Hernández-Triana LM, Prosser SWJ, Hebert PDN, Fooks AR, Hamer GL, Xue L, Rodríguez-Pérez MA.	Estrada-Franco JG	PLoS Negl Trop Dis	2020	10.1371/journal.pntd.0008867	Culex quinquefasciatus	Mexico	Nearctic	Inca dove (Columbina inca)	Avian	6	455	Traps + Aspirator	PCR	Urban	Indoor/outdoor		Urban
33382725	Vertebrate-Aedes aegypti and Culex quinquefasciatus (Diptera)-arbovirus transmission networks: Non-human feeding revealed by meta-barcoding and next-generation sequencing	Estrada-Franco JG, Fernández-Santos NA, Adebiyi AA, López-López MJ, Aguilar-Durán JA, Hernández-Triana LM, Prosser SWJ, Hebert PDN, Fooks AR, Hamer GL, Xue L, Rodríguez-Pérez MA.	Estrada-Franco JG	PLoS Negl Trop Dis	2020	10.1371/journal.pntd.0008867	Culex quinquefasciatus	Mexico	Nearctic	Mallard (Anas platyrhynchos)	Avian	4	455	Traps + Aspirator	PCR	Urban	Indoor/outdoor		Urban
33382725	Vertebrate-Aedes aegypti and Culex quinquefasciatus (Diptera)-arbovirus transmission networks: Non-human feeding revealed by meta-barcoding and next-generation sequencing	Estrada-Franco JG, Fernández-Santos NA, Adebiyi AA, López-López MJ, Aguilar-Durán JA, Hernández-Triana LM, Prosser SWJ, Hebert PDN, Fooks AR, Hamer GL, Xue L, Rodríguez-Pérez MA.	Estrada-Franco JG	PLoS Negl Trop Dis	2020	10.1371/journal.pntd.0008867	Culex quinquefasciatus	Mexico	Nearctic	Andean white-eared opposum (Didelphis pernigra)	Non-human mammal	3	455	Traps + Aspirator	PCR	Urban	Indoor/outdoor		Urban
33382725	Vertebrate-Aedes aegypti and Culex quinquefasciatus (Diptera)-arbovirus transmission networks: Non-human feeding revealed by meta-barcoding and next-generation sequencing	Estrada-Franco JG, Fernández-Santos NA, Adebiyi AA, López-López MJ, Aguilar-Durán JA, Hernández-Triana LM, Prosser SWJ, Hebert PDN, Fooks AR, Hamer GL, Xue L, Rodríguez-Pérez MA.	Estrada-Franco JG	PLoS Negl Trop Dis	2020	10.1371/journal.pntd.0008867	Culex quinquefasciatus	Mexico	Nearctic	Horse (Equus caballus)	Non-human mammal	3	455	Traps + Aspirator	PCR	Urban	Indoor/outdoor		Urban
33382725	Vertebrate-Aedes aegypti and Culex quinquefasciatus (Diptera)-arbovirus transmission networks: Non-human feeding revealed by meta-barcoding and next-generation sequencing	Estrada-Franco JG, Fernández-Santos NA, Adebiyi AA, López-López MJ, Aguilar-Durán JA, Hernández-Triana LM, Prosser SWJ, Hebert PDN, Fooks AR, Hamer GL, Xue L, Rodríguez-Pérez MA.	Estrada-Franco JG	PLoS Negl Trop Dis	2020	10.1371/journal.pntd.0008867	Culex quinquefasciatus	Mexico	Nearctic	Bewick's wren (Thryomanes bewickii)	Avian	3	455	Traps + Aspirator	PCR	Urban	Indoor/outdoor		Urban
33382725	Vertebrate-Aedes aegypti and Culex quinquefasciatus (Diptera)-arbovirus transmission networks: Non-human feeding revealed by meta-barcoding and next-generation sequencing	Estrada-Franco JG, Fernández-Santos NA, Adebiyi AA, López-López MJ, Aguilar-Durán JA, Hernández-Triana LM, Prosser SWJ, Hebert PDN, Fooks AR, Hamer GL, Xue L, Rodríguez-Pérez MA.	Estrada-Franco JG	PLoS Negl Trop Dis	2020	10.1371/journal.pntd.0008867	Culex quinquefasciatus	Mexico	Nearctic	Cow (Bos taurus)	Non-human mammal	2	455	Traps + Aspirator	PCR	Urban	Indoor/outdoor		Urban
33382725	Vertebrate-Aedes aegypti and Culex quinquefasciatus (Diptera)-arbovirus transmission networks: Non-human feeding revealed by meta-barcoding and next-generation sequencing	Estrada-Franco JG, Fernández-Santos NA, Adebiyi AA, López-López MJ, Aguilar-Durán JA, Hernández-Triana LM, Prosser SWJ, Hebert PDN, Fooks AR, Hamer GL, Xue L, Rodríguez-Pérez MA.	Estrada-Franco JG	PLoS Negl Trop Dis	2020	10.1371/journal.pntd.0008867	Culex quinquefasciatus	Mexico	Nearctic	Pig (Sus scrofa)	Non-human mammal	2	455	Traps + Aspirator	PCR	Urban	Indoor/outdoor		Urban
33382725	Vertebrate-Aedes aegypti and Culex quinquefasciatus (Diptera)-arbovirus transmission networks: Non-human feeding revealed by meta-barcoding and next-generation sequencing	Estrada-Franco JG, Fernández-Santos NA, Adebiyi AA, López-López MJ, Aguilar-Durán JA, Hernández-Triana LM, Prosser SWJ, Hebert PDN, Fooks AR, Hamer GL, Xue L, Rodríguez-Pérez MA.	Estrada-Franco JG	PLoS Negl Trop Dis	2020	10.1371/journal.pntd.0008867	Culex quinquefasciatus	Mexico	Nearctic	Texas tortoise (Gopherus berlandieri)	Reptile	1	455	Traps + Aspirator	PCR	Urban	Indoor/outdoor		Urban
33382725	Vertebrate-Aedes aegypti and Culex quinquefasciatus (Diptera)-arbovirus transmission networks: Non-human feeding revealed by meta-barcoding and next-generation sequencing	Estrada-Franco JG, Fernández-Santos NA, Adebiyi AA, López-López MJ, Aguilar-Durán JA, Hernández-Triana LM, Prosser SWJ, Hebert PDN, Fooks AR, Hamer GL, Xue L, Rodríguez-Pérez MA.	Estrada-Franco JG	PLoS Negl Trop Dis	2020	10.1371/journal.pntd.0008867	Culex quinquefasciatus	Mexico	Nearctic	Northern yellow bat (Lasiurus intermedius)	Non-human mammal	16	455	Traps + Aspirator	PCR	Urban	Indoor/outdoor		Urban
33382725	Vertebrate-Aedes aegypti and Culex quinquefasciatus (Diptera)-arbovirus transmission networks: Non-human feeding revealed by meta-barcoding and next-generation sequencing	Estrada-Franco JG, Fernández-Santos NA, Adebiyi AA, López-López MJ, Aguilar-Durán JA, Hernández-Triana LM, Prosser SWJ, Hebert PDN, Fooks AR, Hamer GL, Xue L, Rodríguez-Pérez MA.	Estrada-Franco JG	PLoS Negl Trop Dis	2020	10.1371/journal.pntd.0008867	Culex quinquefasciatus	Mexico	Nearctic	Nicarguan grackle (Quiscalus nicaraguensis)	Avian	12	455	Traps + Aspirator	PCR	Urban	Indoor/outdoor		Urban
33382725	Vertebrate-Aedes aegypti and Culex quinquefasciatus (Diptera)-arbovirus transmission networks: Non-human feeding revealed by meta-barcoding and next-generation sequencing	Estrada-Franco JG, Fernández-Santos NA, Adebiyi AA, López-López MJ, Aguilar-Durán JA, Hernández-Triana LM, Prosser SWJ, Hebert PDN, Fooks AR, Hamer GL, Xue L, Rodríguez-Pérez MA.	Estrada-Franco JG	PLoS Negl Trop Dis	2020	10.1371/journal.pntd.0008867	Culex quinquefasciatus	Mexico	Nearctic	Striated heron (Butorides striata)	Avian	12	455	Traps + Aspirator	PCR	Urban	Indoor/outdoor		Urban
31382597	Host Associations of Culex (Melanoconion) atratus (Diptera: Culicidae) and Culex (Melanoconion) pilosus from Florida, USA	Reeves LE, Hoyer I, Acevedo C, Burkett-Cadena ND.	Reeves LE	Insects	2019	10.3390/insects10080239	Culex atratus	United States	Nearctic	Green anole (Anolis carolinensis)	Reptile	43	260	Resting boxes + Aspirator	PCR	Urban/rural/natural			Mixed
31382597	Host Associations of Culex (Melanoconion) atratus (Diptera: Culicidae) and Culex (Melanoconion) pilosus from Florida, USA	Reeves LE, Hoyer I, Acevedo C, Burkett-Cadena ND.	Reeves LE	Insects	2019	10.3390/insects10080239	Culex atratus	United States	Nearctic	Brown anole (Anolis sagrei)	Reptile	163	260	Resting boxes + Aspirator	PCR	Urban/rural/natural			Mixed
31382597	Host Associations of Culex (Melanoconion) atratus (Diptera: Culicidae) and Culex (Melanoconion) pilosus from Florida, USA	Reeves LE, Hoyer I, Acevedo C, Burkett-Cadena ND.	Reeves LE	Insects	2019	10.3390/insects10080239	Culex atratus	United States	Nearctic	American alligator (Alligator mississippiensis)	Reptile	2	260	Resting boxes + Aspirator	PCR	Urban/rural/natural			Mixed
31382597	Host Associations of Culex (Melanoconion) atratus (Diptera: Culicidae) and Culex (Melanoconion) pilosus from Florida, USA	Reeves LE, Hoyer I, Acevedo C, Burkett-Cadena ND.	Reeves LE	Insects	2019	10.3390/insects10080239	Culex pilosus	United States	Nearctic	Green anole (Anolis carolinensis)	Reptile	18	248	Resting boxes + Aspirator	PCR	Urban/rural/natural			Mixed
31382597	Host Associations of Culex (Melanoconion) atratus (Diptera: Culicidae) and Culex (Melanoconion) pilosus from Florida, USA	Reeves LE, Hoyer I, Acevedo C, Burkett-Cadena ND.	Reeves LE	Insects	2019	10.3390/insects10080239	Culex pilosus	United States	Nearctic	Brown anole (Anolis sagrei)	Reptile	137	248	Resting boxes + Aspirator	PCR	Urban/rural/natural			Mixed
31382597	Host Associations of Culex (Melanoconion) atratus (Diptera: Culicidae) and Culex (Melanoconion) pilosus from Florida, USA	Reeves LE, Hoyer I, Acevedo C, Burkett-Cadena ND.	Reeves LE	Insects	2019	10.3390/insects10080239	Culex pilosus	United States	Nearctic	Knight anole (Anolis equestris)	Reptile	1	248	Resting boxes + Aspirator	PCR	Urban/rural/natural			Mixed
31382597	Host Associations of Culex (Melanoconion) atratus (Diptera: Culicidae) and Culex (Melanoconion) pilosus from Florida, USA	Reeves LE, Hoyer I, Acevedo C, Burkett-Cadena ND.	Reeves LE	Insects	2019	10.3390/insects10080239	Culex pilosus	United States	Nearctic	Eastern racer (Coluber constrictor)	Reptile	1	248	Resting boxes + Aspirator	PCR	Urban/rural/natural			Mixed
31382597	Host Associations of Culex (Melanoconion) atratus (Diptera: Culicidae) and Culex (Melanoconion) pilosus from Florida, USA	Reeves LE, Hoyer I, Acevedo C, Burkett-Cadena ND.	Reeves LE	Insects	2019	10.3390/insects10080239	Culex pilosus	United States	Nearctic	Banded water snake (Nerodia fasciata)	Reptile	1	248	Resting boxes + Aspirator	PCR	Urban/rural/natural			Mixed
31382597	Host Associations of Culex (Melanoconion) atratus (Diptera: Culicidae) and Culex (Melanoconion) pilosus from Florida, USA	Reeves LE, Hoyer I, Acevedo C, Burkett-Cadena ND.	Reeves LE	Insects	2019	10.3390/insects10080239	Culex pilosus	United States	Nearctic	American alligator (Alligator mississippiensis)	Reptile	2	248	Resting boxes + Aspirator	PCR	Urban/rural/natural			Mixed
31382597	Host Associations of Culex (Melanoconion) atratus (Diptera: Culicidae) and Culex (Melanoconion) pilosus from Florida, USA	Reeves LE, Hoyer I, Acevedo C, Burkett-Cadena ND.	Reeves LE	Insects	2019	10.3390/insects10080239	Culex pilosus	United States	Nearctic	American crocodile (Crocodylus acutus)	Reptile	3	248	Resting boxes + Aspirator	PCR	Urban/rural/natural			Mixed
31382597	Host Associations of Culex (Melanoconion) atratus (Diptera: Culicidae) and Culex (Melanoconion) pilosus from Florida, USA	Reeves LE, Hoyer I, Acevedo C, Burkett-Cadena ND.	Reeves LE	Insects	2019	10.3390/insects10080239	Culex pilosus	United States	Nearctic	Common box turtle (Terrapene carolina)	Reptile	1	248	Resting boxes + Aspirator	PCR	Urban/rural/natural			Mixed
31382597	Host Associations of Culex (Melanoconion) atratus (Diptera: Culicidae) and Culex (Melanoconion) pilosus from Florida, USA	Reeves LE, Hoyer I, Acevedo C, Burkett-Cadena ND.	Reeves LE	Insects	2019	10.3390/insects10080239	Culex pilosus	United States	Nearctic	American green tree frog (Hyla cinerea)	Amphibian	1	248	Resting boxes + Aspirator	PCR	Urban/rural/natural			Mixed
31382597	Host Associations of Culex (Melanoconion) atratus (Diptera: Culicidae) and Culex (Melanoconion) pilosus from Florida, USA	Reeves LE, Hoyer I, Acevedo C, Burkett-Cadena ND.	Reeves LE	Insects	2019	10.3390/insects10080239	Culex pilosus	United States	Nearctic	Northern cardinal (Cardinalis cardinalis)	Avian	1	248	Resting boxes + Aspirator	PCR	Urban/rural/natural			Mixed
31382597	Host Associations of Culex (Melanoconion) atratus (Diptera: Culicidae) and Culex (Melanoconion) pilosus from Florida, USA	Reeves LE, Hoyer I, Acevedo C, Burkett-Cadena ND.	Reeves LE	Insects	2019	10.3390/insects10080239	Culex pilosus	United States	Nearctic	Yellow-crowned night heron (Nyctanassa violacea )	Avian	1	248	Resting boxes + Aspirator	PCR	Urban/rural/natural			Mixed
31382597	Host Associations of Culex (Melanoconion) atratus (Diptera: Culicidae) and Culex (Melanoconion) pilosus from Florida, USA	Reeves LE, Hoyer I, Acevedo C, Burkett-Cadena ND.	Reeves LE	Insects	2019	10.3390/insects10080239	Culex pilosus	United States	Nearctic	Human (Homo sapiens)	Human	1	248	Resting boxes + Aspirator	PCR	Urban/rural/natural			Mixed
21845962	Host-feeding patterns of native Culex pipiens and invasive Aedes albopictus mosquitoes (Diptera: Culicidae) in urban zones from Barcelona, Spain	Muñnoz J, Eritja R, Alcaide M, Montalvo T, Soriguer RC, Figuerola J.	Muñnoz J	J Med Entomol	2011	10.1603/me11016	Culex pipiens ns	Spain	Palearctic	Dog (Canis familiaris)	Non-human mammal	6.149	43	Traps	PCR	Urban			Urban
21845962	Host-feeding patterns of native Culex pipiens and invasive Aedes albopictus mosquitoes (Diptera: Culicidae) in urban zones from Barcelona, Spain	Muñnoz J, Eritja R, Alcaide M, Montalvo T, Soriguer RC, Figuerola J.	Muñnoz J	J Med Entomol	2011	10.1603/me11016	Culex pipiens ns	Spain	Palearctic	Pigeon (Columba palumbus)	Avian	2.064	43	Traps	PCR	Urban			Urban
21845962	Host-feeding patterns of native Culex pipiens and invasive Aedes albopictus mosquitoes (Diptera: Culicidae) in urban zones from Barcelona, Spain	Muñnoz J, Eritja R, Alcaide M, Montalvo T, Soriguer RC, Figuerola J.	Muñnoz J	J Med Entomol	2011	10.1603/me11016	Culex pipiens ns	Spain	Palearctic	Chicken (Gallus gallus)	Avian	1.032	43	Traps	PCR	Urban			Urban
21845962	Host-feeding patterns of native Culex pipiens and invasive Aedes albopictus mosquitoes (Diptera: Culicidae) in urban zones from Barcelona, Spain	Muñnoz J, Eritja R, Alcaide M, Montalvo T, Soriguer RC, Figuerola J.	Muñnoz J	J Med Entomol	2011	10.1603/me11016	Culex pipiens ns	Spain	Palearctic	Human (Homo sapiens)	Human	15.351	43	Traps	PCR	Urban			Urban
21845962	Host-feeding patterns of native Culex pipiens and invasive Aedes albopictus mosquitoes (Diptera: Culicidae) in urban zones from Barcelona, Spain	Muñnoz J, Eritja R, Alcaide M, Montalvo T, Soriguer RC, Figuerola J.	Muñnoz J	J Med Entomol	2011	10.1603/me11016	Culex pipiens ns	Spain	Palearctic	Monk parakeet (Myiopsitta monachus)	Avian	1.032	43	Traps	PCR	Urban			Urban
21845962	Host-feeding patterns of native Culex pipiens and invasive Aedes albopictus mosquitoes (Diptera: Culicidae) in urban zones from Barcelona, Spain	Muñnoz J, Eritja R, Alcaide M, Montalvo T, Soriguer RC, Figuerola J.	Muñnoz J	J Med Entomol	2011	10.1603/me11016	Culex pipiens ns	Spain	Palearctic	House sparrow (Passer domesticus)	Avian	2.064	43	Traps	PCR	Urban			Urban
21845962	Host-feeding patterns of native Culex pipiens and invasive Aedes albopictus mosquitoes (Diptera: Culicidae) in urban zones from Barcelona, Spain	Muñnoz J, Eritja R, Alcaide M, Montalvo T, Soriguer RC, Figuerola J.	Muñnoz J	J Med Entomol	2011	10.1603/me11016	Culex pipiens ns	Spain	Palearctic	Eurasian collared-dove (steptopelia decaocto)	Avian	4.085	43	Traps	PCR	Urban			Urban
21845962	Host-feeding patterns of native Culex pipiens and invasive Aedes albopictus mosquitoes (Diptera: Culicidae) in urban zones from Barcelona, Spain	Muñnoz J, Eritja R, Alcaide M, Montalvo T, Soriguer RC, Figuerola J.	Muñnoz J	J Med Entomol	2011	10.1603/me11016	Culex pipiens ns	Spain	Palearctic	Common blackbird (Turdus merula)	Avian	2.064	43	Traps	PCR	Urban			Urban
26230507	Unraveling Host-Vector-Arbovirus Interactions by Two-Gene High Resolution Melting Mosquito Bloodmeal Analysis in a Kenyan Wildlife-Livestock Interface	Omondi D, Masiga DK, Ajamma YU, Fielding BC, Njoroge L, Villinger J.	Omondi D	PLoS One	2015	10.1371/journal.pone.0134375	Culex pipiens ns	Kenya	Afrotropical	Human (Homo sapiens)	Human	5	14	Traps	PCR	Rural			Rural
26230507	Unraveling Host-Vector-Arbovirus Interactions by Two-Gene High Resolution Melting Mosquito Bloodmeal Analysis in a Kenyan Wildlife-Livestock Interface	Omondi D, Masiga DK, Ajamma YU, Fielding BC, Njoroge L, Villinger J.	Omondi D	PLoS One	2015	10.1371/journal.pone.0134375	Culex pipiens ns	Kenya	Afrotropical	Cow (Bos taurus)	Non-human mammal	1	14	Traps	PCR	Rural			Rural
26230507	Unraveling Host-Vector-Arbovirus Interactions by Two-Gene High Resolution Melting Mosquito Bloodmeal Analysis in a Kenyan Wildlife-Livestock Interface	Omondi D, Masiga DK, Ajamma YU, Fielding BC, Njoroge L, Villinger J.	Omondi D	PLoS One	2015	10.1371/journal.pone.0134375	Culex pipiens ns	Kenya	Afrotropical	Dog (Canis familiaris)	Non-human mammal	2	14	Traps	PCR	Rural			Rural
26230507	Unraveling Host-Vector-Arbovirus Interactions by Two-Gene High Resolution Melting Mosquito Bloodmeal Analysis in a Kenyan Wildlife-Livestock Interface	Omondi D, Masiga DK, Ajamma YU, Fielding BC, Njoroge L, Villinger J.	Omondi D	PLoS One	2015	10.1371/journal.pone.0134375	Culex pipiens ns	Kenya	Afrotropical	Goat (Capra hircus)	Non-human mammal	5	14	Traps	PCR	Rural			Rural
26230507	Unraveling Host-Vector-Arbovirus Interactions by Two-Gene High Resolution Melting Mosquito Bloodmeal Analysis in a Kenyan Wildlife-Livestock Interface	Omondi D, Masiga DK, Ajamma YU, Fielding BC, Njoroge L, Villinger J.	Omondi D	PLoS One	2015	10.1371/journal.pone.0134375	Culex univitattus	Kenya	Afrotropical	Human (Homo sapiens)	Human	2	9	Traps	PCR	Rural			Rural
26230507	Unraveling Host-Vector-Arbovirus Interactions by Two-Gene High Resolution Melting Mosquito Bloodmeal Analysis in a Kenyan Wildlife-Livestock Interface	Omondi D, Masiga DK, Ajamma YU, Fielding BC, Njoroge L, Villinger J.	Omondi D	PLoS One	2015	10.1371/journal.pone.0134375	Culex univitattus	Kenya	Afrotropical	Dog (Canis familiaris)	Non-human mammal	1	14	Traps	PCR	Rural			Rural
26230507	Unraveling Host-Vector-Arbovirus Interactions by Two-Gene High Resolution Melting Mosquito Bloodmeal Analysis in a Kenyan Wildlife-Livestock Interface	Omondi D, Masiga DK, Ajamma YU, Fielding BC, Njoroge L, Villinger J.	Omondi D	PLoS One	2015	10.1371/journal.pone.0134375	Culex univitattus	Kenya	Afrotropical	Donkey (Equus asinus)	Non-human mammal	2	9	Traps	PCR	Rural			Rural
26230507	Unraveling Host-Vector-Arbovirus Interactions by Two-Gene High Resolution Melting Mosquito Bloodmeal Analysis in a Kenyan Wildlife-Livestock Interface	Omondi D, Masiga DK, Ajamma YU, Fielding BC, Njoroge L, Villinger J.	Omondi D	PLoS One	2015	10.1371/journal.pone.0134375	Culex univitattus	Kenya	Afrotropical	Sheep (Ovis aries)	Non-human mammal	1	9	Traps	PCR	Rural			Rural
26230507	Unraveling Host-Vector-Arbovirus Interactions by Two-Gene High Resolution Melting Mosquito Bloodmeal Analysis in a Kenyan Wildlife-Livestock Interface	Omondi D, Masiga DK, Ajamma YU, Fielding BC, Njoroge L, Villinger J.	Omondi D	PLoS One	2015	10.1371/journal.pone.0134375	Culex univitattus	Kenya	Afrotropical	Toad (Bufo sp.)	Amphibian	1	9	Traps	PCR	Rural			Rural
26230507	Unraveling Host-Vector-Arbovirus Interactions by Two-Gene High Resolution Melting Mosquito Bloodmeal Analysis in a Kenyan Wildlife-Livestock Interface	Omondi D, Masiga DK, Ajamma YU, Fielding BC, Njoroge L, Villinger J.	Omondi D	PLoS One	2015	10.1371/journal.pone.0134375	Culex vansomerini	Kenya	Afrotropical	Human (Homo sapiens)	Human	1	5	Traps	PCR	Rural			Rural
26230507	Unraveling Host-Vector-Arbovirus Interactions by Two-Gene High Resolution Melting Mosquito Bloodmeal Analysis in a Kenyan Wildlife-Livestock Interface	Omondi D, Masiga DK, Ajamma YU, Fielding BC, Njoroge L, Villinger J.	Omondi D	PLoS One	2015	10.1371/journal.pone.0134375	Culex vansomerini	Kenya	Afrotropical	Chicken (Gallus gallus)	Avian	1	5	Traps	PCR	Rural			Rural
26230507	Unraveling Host-Vector-Arbovirus Interactions by Two-Gene High Resolution Melting Mosquito Bloodmeal Analysis in a Kenyan Wildlife-Livestock Interface	Omondi D, Masiga DK, Ajamma YU, Fielding BC, Njoroge L, Villinger J.	Omondi D	PLoS One	2015	10.1371/journal.pone.0134375	Culex vansomerini	Kenya	Afrotropical	Cow (Bos taurus)	Non-human mammal	1	5	Traps	PCR	Rural			Rural
26230507	Unraveling Host-Vector-Arbovirus Interactions by Two-Gene High Resolution Melting Mosquito Bloodmeal Analysis in a Kenyan Wildlife-Livestock Interface	Omondi D, Masiga DK, Ajamma YU, Fielding BC, Njoroge L, Villinger J.	Omondi D	PLoS One	2015	10.1371/journal.pone.0134375	Culex vansomerini	Kenya	Afrotropical	Goat (Capra hircus)	Non-human mammal	1	5	Traps	PCR	Rural			Rural
26230507	Unraveling Host-Vector-Arbovirus Interactions by Two-Gene High Resolution Melting Mosquito Bloodmeal Analysis in a Kenyan Wildlife-Livestock Interface	Omondi D, Masiga DK, Ajamma YU, Fielding BC, Njoroge L, Villinger J.	Omondi D	PLoS One	2015	10.1371/journal.pone.0134375	Culex pipiens ns	Kenya	Afrotropical	Human (Homo sapiens)	Human	4	14	Traps	PCR	Rural			Rural
26230507	Unraveling Host-Vector-Arbovirus Interactions by Two-Gene High Resolution Melting Mosquito Bloodmeal Analysis in a Kenyan Wildlife-Livestock Interface	Omondi D, Masiga DK, Ajamma YU, Fielding BC, Njoroge L, Villinger J.	Omondi D	PLoS One	2015	10.1371/journal.pone.0134375	Culex pipiens ns	Kenya	Afrotropical	Chicken (Gallus gallus)	Avian	2	14	Traps	PCR	Rural			Rural
26230507	Unraveling Host-Vector-Arbovirus Interactions by Two-Gene High Resolution Melting Mosquito Bloodmeal Analysis in a Kenyan Wildlife-Livestock Interface	Omondi D, Masiga DK, Ajamma YU, Fielding BC, Njoroge L, Villinger J.	Omondi D	PLoS One	2015	10.1371/journal.pone.0134375	Culex pipiens ns	Kenya	Afrotropical	Cow (Bos taurus)	Non-human mammal	3	14	Traps	PCR	Rural			Rural
26230507	Unraveling Host-Vector-Arbovirus Interactions by Two-Gene High Resolution Melting Mosquito Bloodmeal Analysis in a Kenyan Wildlife-Livestock Interface	Omondi D, Masiga DK, Ajamma YU, Fielding BC, Njoroge L, Villinger J.	Omondi D	PLoS One	2015	10.1371/journal.pone.0134375	Culex pipiens ns	Kenya	Afrotropical	Goat (Capra hircus)	Non-human mammal	3	14	Traps	PCR	Rural			Rural
26230507	Unraveling Host-Vector-Arbovirus Interactions by Two-Gene High Resolution Melting Mosquito Bloodmeal Analysis in a Kenyan Wildlife-Livestock Interface	Omondi D, Masiga DK, Ajamma YU, Fielding BC, Njoroge L, Villinger J.	Omondi D	PLoS One	2015	10.1371/journal.pone.0134375	Culex pipiens ns	Kenya	Afrotropical	Sheep (Ovis aries)	Non-human mammal	1	14	Traps	PCR	Rural			Rural
26230507	Unraveling Host-Vector-Arbovirus Interactions by Two-Gene High Resolution Melting Mosquito Bloodmeal Analysis in a Kenyan Wildlife-Livestock Interface	Omondi D, Masiga DK, Ajamma YU, Fielding BC, Njoroge L, Villinger J.	Omondi D	PLoS One	2015	10.1371/journal.pone.0134375	Culex univitattus	Kenya	Afrotropical	Human (Homo sapiens)	Human	2	7	Traps	PCR	Rural			Rural
26230507	Unraveling Host-Vector-Arbovirus Interactions by Two-Gene High Resolution Melting Mosquito Bloodmeal Analysis in a Kenyan Wildlife-Livestock Interface	Omondi D, Masiga DK, Ajamma YU, Fielding BC, Njoroge L, Villinger J.	Omondi D	PLoS One	2015	10.1371/journal.pone.0134375	Culex univitattus	Kenya	Afrotropical	Cow (Bos taurus)	Non-human mammal	1	7	Traps	PCR	Rural			Rural
26230507	Unraveling Host-Vector-Arbovirus Interactions by Two-Gene High Resolution Melting Mosquito Bloodmeal Analysis in a Kenyan Wildlife-Livestock Interface	Omondi D, Masiga DK, Ajamma YU, Fielding BC, Njoroge L, Villinger J.	Omondi D	PLoS One	2015	10.1371/journal.pone.0134375	Culex univitattus	Kenya	Afrotropical	Donkey (Equus asinus)	Non-human mammal	1	7	Traps	PCR	Rural			Rural
26230507	Unraveling Host-Vector-Arbovirus Interactions by Two-Gene High Resolution Melting Mosquito Bloodmeal Analysis in a Kenyan Wildlife-Livestock Interface	Omondi D, Masiga DK, Ajamma YU, Fielding BC, Njoroge L, Villinger J.	Omondi D	PLoS One	2015	10.1371/journal.pone.0134375	Culex pipiens ns	Kenya	Afrotropical	Human (Homo sapiens)	Human	2	6	Traps	PCR	Rural			Rural
26230507	Unraveling Host-Vector-Arbovirus Interactions by Two-Gene High Resolution Melting Mosquito Bloodmeal Analysis in a Kenyan Wildlife-Livestock Interface	Omondi D, Masiga DK, Ajamma YU, Fielding BC, Njoroge L, Villinger J.	Omondi D	PLoS One	2015	10.1371/journal.pone.0134375	Culex pipiens ns	Kenya	Afrotropical	Cow (Bos taurus)	Non-human mammal	1	6	Traps	PCR	Rural			Rural
26230507	Unraveling Host-Vector-Arbovirus Interactions by Two-Gene High Resolution Melting Mosquito Bloodmeal Analysis in a Kenyan Wildlife-Livestock Interface	Omondi D, Masiga DK, Ajamma YU, Fielding BC, Njoroge L, Villinger J.	Omondi D	PLoS One	2015	10.1371/journal.pone.0134375	Culex pipiens ns	Kenya	Afrotropical	Goat (Capra hircus)	Non-human mammal	2	6	Traps	PCR	Rural			Rural
26230507	Unraveling Host-Vector-Arbovirus Interactions by Two-Gene High Resolution Melting Mosquito Bloodmeal Analysis in a Kenyan Wildlife-Livestock Interface	Omondi D, Masiga DK, Ajamma YU, Fielding BC, Njoroge L, Villinger J.	Omondi D	PLoS One	2015	10.1371/journal.pone.0134375	Culex univitattus	Kenya	Afrotropical	Goat (Capra hircus)	Non-human mammal	1	1	Traps	PCR	Rural			Rural
26230507	Unraveling Host-Vector-Arbovirus Interactions by Two-Gene High Resolution Melting Mosquito Bloodmeal Analysis in a Kenyan Wildlife-Livestock Interface	Omondi D, Masiga DK, Ajamma YU, Fielding BC, Njoroge L, Villinger J.	Omondi D	PLoS One	2015	10.1371/journal.pone.0134375	Culex naivei	Kenya	Afrotropical	Human (Homo sapiens)	Human	6	24	Traps	PCR	Rural			Rural
26230507	Unraveling Host-Vector-Arbovirus Interactions by Two-Gene High Resolution Melting Mosquito Bloodmeal Analysis in a Kenyan Wildlife-Livestock Interface	Omondi D, Masiga DK, Ajamma YU, Fielding BC, Njoroge L, Villinger J.	Omondi D	PLoS One	2015	10.1371/journal.pone.0134375	Culex naivei	Kenya	Afrotropical	Chicken (Gallus gallus)	Avian	2	24	Traps	PCR	Rural			Rural
26230507	Unraveling Host-Vector-Arbovirus Interactions by Two-Gene High Resolution Melting Mosquito Bloodmeal Analysis in a Kenyan Wildlife-Livestock Interface	Omondi D, Masiga DK, Ajamma YU, Fielding BC, Njoroge L, Villinger J.	Omondi D	PLoS One	2015	10.1371/journal.pone.0134375	Culex naivei	Kenya	Afrotropical	Cow (Bos taurus)	Non-human mammal	2	24	Traps	PCR	Rural			Rural
26230507	Unraveling Host-Vector-Arbovirus Interactions by Two-Gene High Resolution Melting Mosquito Bloodmeal Analysis in a Kenyan Wildlife-Livestock Interface	Omondi D, Masiga DK, Ajamma YU, Fielding BC, Njoroge L, Villinger J.	Omondi D	PLoS One	2015	10.1371/journal.pone.0134375	Culex naivei	Kenya	Afrotropical	Dog (Canis familiaris)	Non-human mammal	3	24	Traps	PCR	Rural			Rural
26230507	Unraveling Host-Vector-Arbovirus Interactions by Two-Gene High Resolution Melting Mosquito Bloodmeal Analysis in a Kenyan Wildlife-Livestock Interface	Omondi D, Masiga DK, Ajamma YU, Fielding BC, Njoroge L, Villinger J.	Omondi D	PLoS One	2015	10.1371/journal.pone.0134375	Culex naivei	Kenya	Afrotropical	Goat (Capra hircus)	Non-human mammal	2	24	Traps	PCR	Rural			Rural
26230507	Unraveling Host-Vector-Arbovirus Interactions by Two-Gene High Resolution Melting Mosquito Bloodmeal Analysis in a Kenyan Wildlife-Livestock Interface	Omondi D, Masiga DK, Ajamma YU, Fielding BC, Njoroge L, Villinger J.	Omondi D	PLoS One	2015	10.1371/journal.pone.0134375	Culex naivei	Kenya	Afrotropical	Sheep (Ovis aries)	Non-human mammal	1	24	Traps	PCR	Rural			Rural
26230507	Unraveling Host-Vector-Arbovirus Interactions by Two-Gene High Resolution Melting Mosquito Bloodmeal Analysis in a Kenyan Wildlife-Livestock Interface	Omondi D, Masiga DK, Ajamma YU, Fielding BC, Njoroge L, Villinger J.	Omondi D	PLoS One	2015	10.1371/journal.pone.0134375	Culex naivei	Kenya	Afrotropical	Cane rat (Thryonomys swinderianus)	Non-human mammal	1	24	Traps	PCR	Rural			Rural
26230507	Unraveling Host-Vector-Arbovirus Interactions by Two-Gene High Resolution Melting Mosquito Bloodmeal Analysis in a Kenyan Wildlife-Livestock Interface	Omondi D, Masiga DK, Ajamma YU, Fielding BC, Njoroge L, Villinger J.	Omondi D	PLoS One	2015	10.1371/journal.pone.0134375	Culex pipiens ns	Kenya	Afrotropical	Human (Homo sapiens)	Human	4	14	Traps	PCR	Rural			Rural
26230507	Unraveling Host-Vector-Arbovirus Interactions by Two-Gene High Resolution Melting Mosquito Bloodmeal Analysis in a Kenyan Wildlife-Livestock Interface	Omondi D, Masiga DK, Ajamma YU, Fielding BC, Njoroge L, Villinger J.	Omondi D	PLoS One	2015	10.1371/journal.pone.0134375	Culex pipiens ns	Kenya	Afrotropical	Chicken (Gallus gallus)	Avian	2	14	Traps	PCR	Rural			Rural
26230507	Unraveling Host-Vector-Arbovirus Interactions by Two-Gene High Resolution Melting Mosquito Bloodmeal Analysis in a Kenyan Wildlife-Livestock Interface	Omondi D, Masiga DK, Ajamma YU, Fielding BC, Njoroge L, Villinger J.	Omondi D	PLoS One	2015	10.1371/journal.pone.0134375	Culex pipiens ns	Kenya	Afrotropical	Donkey (Equus asinus)	Non-human mammal	1	14	Traps	PCR	Rural			Rural
26230507	Unraveling Host-Vector-Arbovirus Interactions by Two-Gene High Resolution Melting Mosquito Bloodmeal Analysis in a Kenyan Wildlife-Livestock Interface	Omondi D, Masiga DK, Ajamma YU, Fielding BC, Njoroge L, Villinger J.	Omondi D	PLoS One	2015	10.1371/journal.pone.0134375	Culex pipiens ns	Kenya	Afrotropical	Goat (Capra hircus)	Non-human mammal	3	14	Traps	PCR	Rural			Rural
26230507	Unraveling Host-Vector-Arbovirus Interactions by Two-Gene High Resolution Melting Mosquito Bloodmeal Analysis in a Kenyan Wildlife-Livestock Interface	Omondi D, Masiga DK, Ajamma YU, Fielding BC, Njoroge L, Villinger J.	Omondi D	PLoS One	2015	10.1371/journal.pone.0134375	Culex pipiens ns	Kenya	Afrotropical	Sheep (Ovis aries)	Non-human mammal	1	14	Traps	PCR	Rural			Rural
26230507	Unraveling Host-Vector-Arbovirus Interactions by Two-Gene High Resolution Melting Mosquito Bloodmeal Analysis in a Kenyan Wildlife-Livestock Interface	Omondi D, Masiga DK, Ajamma YU, Fielding BC, Njoroge L, Villinger J.	Omondi D	PLoS One	2015	10.1371/journal.pone.0134375	Culex pipiens ns	Kenya	Afrotropical	Frog (Anura Sp.)	Amphibian	1	14	Traps	PCR	Rural			Rural
26230507	Unraveling Host-Vector-Arbovirus Interactions by Two-Gene High Resolution Melting Mosquito Bloodmeal Analysis in a Kenyan Wildlife-Livestock Interface	Omondi D, Masiga DK, Ajamma YU, Fielding BC, Njoroge L, Villinger J.	Omondi D	PLoS One	2015	10.1371/journal.pone.0134375	Culex pipiens ns	Kenya	Afrotropical	Bat (Chiroptera sp.)	Non-human mammal	1	14	Traps	PCR	Rural			Rural
26230507	Unraveling Host-Vector-Arbovirus Interactions by Two-Gene High Resolution Melting Mosquito Bloodmeal Analysis in a Kenyan Wildlife-Livestock Interface	Omondi D, Masiga DK, Ajamma YU, Fielding BC, Njoroge L, Villinger J.	Omondi D	PLoS One	2015	10.1371/journal.pone.0134375	Culex poicilipes	Kenya	Afrotropical	Donkey (Equus asinus)	Non-human mammal	1	14	Traps	PCR	Rural			Rural
26230507	Unraveling Host-Vector-Arbovirus Interactions by Two-Gene High Resolution Melting Mosquito Bloodmeal Analysis in a Kenyan Wildlife-Livestock Interface	Omondi D, Masiga DK, Ajamma YU, Fielding BC, Njoroge L, Villinger J.	Omondi D	PLoS One	2015	10.1371/journal.pone.0134375	Culex poicilipes	Kenya	Afrotropical	Goat (Capra hircus)	Non-human mammal	1	14	Traps	PCR	Rural			Rural
26230507	Unraveling Host-Vector-Arbovirus Interactions by Two-Gene High Resolution Melting Mosquito Bloodmeal Analysis in a Kenyan Wildlife-Livestock Interface	Omondi D, Masiga DK, Ajamma YU, Fielding BC, Njoroge L, Villinger J.	Omondi D	PLoS One	2015	10.1371/journal.pone.0134375	Culex poicilipes	Kenya	Afrotropical	Cane rat (Thryonomys swinderianus)	Non-human mammal	3	14	Traps	PCR	Rural			Rural
26230507	Unraveling Host-Vector-Arbovirus Interactions by Two-Gene High Resolution Melting Mosquito Bloodmeal Analysis in a Kenyan Wildlife-Livestock Interface	Omondi D, Masiga DK, Ajamma YU, Fielding BC, Njoroge L, Villinger J.	Omondi D	PLoS One	2015	10.1371/journal.pone.0134375	Culex poicilipes	Kenya	Afrotropical	Toad (Bufo sp.)	Amphibian	1	14	Traps	PCR	Rural			Rural
26230507	Unraveling Host-Vector-Arbovirus Interactions by Two-Gene High Resolution Melting Mosquito Bloodmeal Analysis in a Kenyan Wildlife-Livestock Interface	Omondi D, Masiga DK, Ajamma YU, Fielding BC, Njoroge L, Villinger J.	Omondi D	PLoS One	2015	10.1371/journal.pone.0134375	Culex poicilipes	Kenya	Afrotropical	Frog (Anura Sp.)	Amphibian	1	14	Traps	PCR	Rural			Rural
26230507	Unraveling Host-Vector-Arbovirus Interactions by Two-Gene High Resolution Melting Mosquito Bloodmeal Analysis in a Kenyan Wildlife-Livestock Interface	Omondi D, Masiga DK, Ajamma YU, Fielding BC, Njoroge L, Villinger J.	Omondi D	PLoS One	2015	10.1371/journal.pone.0134375	Culex univitattus	Kenya	Afrotropical	Cow (Bos taurus)	Non-human mammal	1	6	Traps	PCR	Rural			Rural
26230507	Unraveling Host-Vector-Arbovirus Interactions by Two-Gene High Resolution Melting Mosquito Bloodmeal Analysis in a Kenyan Wildlife-Livestock Interface	Omondi D, Masiga DK, Ajamma YU, Fielding BC, Njoroge L, Villinger J.	Omondi D	PLoS One	2015	10.1371/journal.pone.0134375	Culex univitattus	Kenya	Afrotropical	Goat (Capra hircus)	Non-human mammal	1	6	Traps	PCR	Rural			Rural
26230507	Unraveling Host-Vector-Arbovirus Interactions by Two-Gene High Resolution Melting Mosquito Bloodmeal Analysis in a Kenyan Wildlife-Livestock Interface	Omondi D, Masiga DK, Ajamma YU, Fielding BC, Njoroge L, Villinger J.	Omondi D	PLoS One	2015	10.1371/journal.pone.0134375	Culex univitattus	Kenya	Afrotropical	Frog (Anura Sp.)	Amphibian	1	6	Traps	PCR	Rural			Rural
26230507	Unraveling Host-Vector-Arbovirus Interactions by Two-Gene High Resolution Melting Mosquito Bloodmeal Analysis in a Kenyan Wildlife-Livestock Interface	Omondi D, Masiga DK, Ajamma YU, Fielding BC, Njoroge L, Villinger J.	Omondi D	PLoS One	2015	10.1371/journal.pone.0134375	Culex pipiens ns	Kenya	Afrotropical	Goat (Capra hircus)	Non-human mammal	1	3	Traps	PCR	Rural			Rural
26230507	Unraveling Host-Vector-Arbovirus Interactions by Two-Gene High Resolution Melting Mosquito Bloodmeal Analysis in a Kenyan Wildlife-Livestock Interface	Omondi D, Masiga DK, Ajamma YU, Fielding BC, Njoroge L, Villinger J.	Omondi D	PLoS One	2015	10.1371/journal.pone.0134375	Culex pipiens ns	Kenya	Afrotropical	Sheep (Ovis aries)	Non-human mammal	1	3	Traps	PCR	Rural			Rural
19190226	Host selection by Culex pipiens mosquitoes and West Nile virus amplification	Hamer GL, Kitron UD, Goldberg TL, Brawn JD, Loss SR, Ruiz MO, Hayes DB, Walker ED.	Hamer GL	Am J Trop Med Hyg	2009		Culex pipiens ns	United States	Nearctic	Cat (Felis catus)	Non-human mammal	2		Traps	PCR	Urban/rural/natural			Mixed
19190226	Host selection by Culex pipiens mosquitoes and West Nile virus amplification	Hamer GL, Kitron UD, Goldberg TL, Brawn JD, Loss SR, Ruiz MO, Hayes DB, Walker ED.	Hamer GL	Am J Trop Med Hyg	2009		Culex pipiens ns	United States	Nearctic	Dog (Canis familiaris)	Non-human mammal	1		Traps	PCR	Urban/rural/natural			Mixed
19190226	Host selection by Culex pipiens mosquitoes and West Nile virus amplification	Hamer GL, Kitron UD, Goldberg TL, Brawn JD, Loss SR, Ruiz MO, Hayes DB, Walker ED.	Hamer GL	Am J Trop Med Hyg	2009		Culex pipiens ns	United States	Nearctic	Human (Homo sapiens)	Human	100		Traps	PCR	Urban/rural/natural			Mixed
19190226	Host selection by Culex pipiens mosquitoes and West Nile virus amplification	Hamer GL, Kitron UD, Goldberg TL, Brawn JD, Loss SR, Ruiz MO, Hayes DB, Walker ED.	Hamer GL	Am J Trop Med Hyg	2009		Culex pipiens ns	United States	Nearctic	Virginia opossum (Didelphis virginiana)	Non-human mammal	3		Traps	PCR	Urban/rural/natural			Mixed
19190226	Host selection by Culex pipiens mosquitoes and West Nile virus amplification	Hamer GL, Kitron UD, Goldberg TL, Brawn JD, Loss SR, Ruiz MO, Hayes DB, Walker ED.	Hamer GL	Am J Trop Med Hyg	2009		Culex pipiens ns	United States	Nearctic	Grey squirrel (Sciurus carolinensis)	Non-human mammal	3		Traps	PCR	Urban/rural/natural			Mixed
19190226	Host selection by Culex pipiens mosquitoes and West Nile virus amplification	Hamer GL, Kitron UD, Goldberg TL, Brawn JD, Loss SR, Ruiz MO, Hayes DB, Walker ED.	Hamer GL	Am J Trop Med Hyg	2009		Culex pipiens ns	United States	Nearctic	White-tailed deer (Odocoileus virginianus)	Non-human mammal	2		Traps	PCR	Urban/rural/natural			Mixed
19190226	Host selection by Culex pipiens mosquitoes and West Nile virus amplification	Hamer GL, Kitron UD, Goldberg TL, Brawn JD, Loss SR, Ruiz MO, Hayes DB, Walker ED.	Hamer GL	Am J Trop Med Hyg	2009		Culex pipiens ns	United States	Nearctic	Raccoon (Procyon lotor)	Non-human mammal	10		Traps	PCR	Urban/rural/natural			Mixed
19190226	Host selection by Culex pipiens mosquitoes and West Nile virus amplification	Hamer GL, Kitron UD, Goldberg TL, Brawn JD, Loss SR, Ruiz MO, Hayes DB, Walker ED.	Hamer GL	Am J Trop Med Hyg	2009		Culex pipiens ns	United States	Nearctic	American goldfinch (Spinus tristis)	Avian	1		Traps	PCR	Urban/rural/natural			Mixed
19190226	Host selection by Culex pipiens mosquitoes and West Nile virus amplification	Hamer GL, Kitron UD, Goldberg TL, Brawn JD, Loss SR, Ruiz MO, Hayes DB, Walker ED.	Hamer GL	Am J Trop Med Hyg	2009		Culex pipiens ns	United States	Nearctic	American kestrel (falco sparverius)	Avian	3		Traps	PCR	Urban/rural/natural			Mixed
19190226	Host selection by Culex pipiens mosquitoes and West Nile virus amplification	Hamer GL, Kitron UD, Goldberg TL, Brawn JD, Loss SR, Ruiz MO, Hayes DB, Walker ED.	Hamer GL	Am J Trop Med Hyg	2009		Culex pipiens ns	United States	Nearctic	American robin (Turdus migratorius)	Avian	249		Traps	PCR	Urban/rural/natural			Mixed
19190226	Host selection by Culex pipiens mosquitoes and West Nile virus amplification	Hamer GL, Kitron UD, Goldberg TL, Brawn JD, Loss SR, Ruiz MO, Hayes DB, Walker ED.	Hamer GL	Am J Trop Med Hyg	2009		Culex pipiens ns	United States	Nearctic	Black-capped chickadee (Poecile atricapilla)	Avian	2		Traps	PCR	Urban/rural/natural			Mixed
19190226	Host selection by Culex pipiens mosquitoes and West Nile virus amplification	Hamer GL, Kitron UD, Goldberg TL, Brawn JD, Loss SR, Ruiz MO, Hayes DB, Walker ED.	Hamer GL	Am J Trop Med Hyg	2009		Culex pipiens ns	United States	Nearctic	Blue jay (Cyanocitta cristata)	Avian	14		Traps	PCR	Urban/rural/natural			Mixed
19190226	Host selection by Culex pipiens mosquitoes and West Nile virus amplification	Hamer GL, Kitron UD, Goldberg TL, Brawn JD, Loss SR, Ruiz MO, Hayes DB, Walker ED.	Hamer GL	Am J Trop Med Hyg	2009		Culex pipiens ns	United States	Nearctic	Brown thrasher (Toxostoma rufum)	Avian	1		Traps	PCR	Urban/rural/natural			Mixed
19190226	Host selection by Culex pipiens mosquitoes and West Nile virus amplification	Hamer GL, Kitron UD, Goldberg TL, Brawn JD, Loss SR, Ruiz MO, Hayes DB, Walker ED.	Hamer GL	Am J Trop Med Hyg	2009		Culex pipiens ns	United States	Nearctic	Cedar waxwing (Bombycilla cedrorum)	Avian	2		Traps	PCR	Urban/rural/natural			Mixed
19190226	Host selection by Culex pipiens mosquitoes and West Nile virus amplification	Hamer GL, Kitron UD, Goldberg TL, Brawn JD, Loss SR, Ruiz MO, Hayes DB, Walker ED.	Hamer GL	Am J Trop Med Hyg	2009		Culex pipiens ns	United States	Nearctic	Chipping sparrow (Spizella passerina)	Avian	2		Traps	PCR	Urban/rural/natural			Mixed
19190226	Host selection by Culex pipiens mosquitoes and West Nile virus amplification	Hamer GL, Kitron UD, Goldberg TL, Brawn JD, Loss SR, Ruiz MO, Hayes DB, Walker ED.	Hamer GL	Am J Trop Med Hyg	2009		Culex pipiens ns	United States	Nearctic	Common canary (Serinus canaria)	Avian	1		Traps	PCR	Urban/rural/natural			Mixed
19190226	Host selection by Culex pipiens mosquitoes and West Nile virus amplification	Hamer GL, Kitron UD, Goldberg TL, Brawn JD, Loss SR, Ruiz MO, Hayes DB, Walker ED.	Hamer GL	Am J Trop Med Hyg	2009		Culex pipiens ns	United States	Nearctic	Common grackle (Quiscalus quiscula)	Avian	2		Traps	PCR	Urban/rural/natural			Mixed
19190226	Host selection by Culex pipiens mosquitoes and West Nile virus amplification	Hamer GL, Kitron UD, Goldberg TL, Brawn JD, Loss SR, Ruiz MO, Hayes DB, Walker ED.	Hamer GL	Am J Trop Med Hyg	2009		Culex pipiens ns	United States	Nearctic	Cooper's hawk (Accipiter cooperii)	Avian	1		Traps	PCR	Urban/rural/natural			Mixed
19190226	Host selection by Culex pipiens mosquitoes and West Nile virus amplification	Hamer GL, Kitron UD, Goldberg TL, Brawn JD, Loss SR, Ruiz MO, Hayes DB, Walker ED.	Hamer GL	Am J Trop Med Hyg	2009		Culex pipiens ns	United States	Nearctic	European starling (Sturnus vulgaris)	Avian	12		Traps	PCR	Urban/rural/natural			Mixed
19190226	Host selection by Culex pipiens mosquitoes and West Nile virus amplification	Hamer GL, Kitron UD, Goldberg TL, Brawn JD, Loss SR, Ruiz MO, Hayes DB, Walker ED.	Hamer GL	Am J Trop Med Hyg	2009		Culex pipiens ns	United States	Nearctic	Grey catbird (Dumetella carolinensis)	Avian	2		Traps	PCR	Urban/rural/natural			Mixed
19190226	Host selection by Culex pipiens mosquitoes and West Nile virus amplification	Hamer GL, Kitron UD, Goldberg TL, Brawn JD, Loss SR, Ruiz MO, Hayes DB, Walker ED.	Hamer GL	Am J Trop Med Hyg	2009		Culex pipiens ns	United States	Nearctic	House finch (Carpodacus mexicanus)	Avian	34		Traps	PCR	Urban/rural/natural			Mixed
19190226	Host selection by Culex pipiens mosquitoes and West Nile virus amplification	Hamer GL, Kitron UD, Goldberg TL, Brawn JD, Loss SR, Ruiz MO, Hayes DB, Walker ED.	Hamer GL	Am J Trop Med Hyg	2009		Culex pipiens ns	United States	Nearctic	House sparrow (Passer domesticus)	Avian	76		Traps	PCR	Urban/rural/natural			Mixed
19190226	Host selection by Culex pipiens mosquitoes and West Nile virus amplification	Hamer GL, Kitron UD, Goldberg TL, Brawn JD, Loss SR, Ruiz MO, Hayes DB, Walker ED.	Hamer GL	Am J Trop Med Hyg	2009		Culex pipiens ns	United States	Nearctic	House wren (Troglodytes aedon)	Avian	3		Traps	PCR	Urban/rural/natural			Mixed
19190226	Host selection by Culex pipiens mosquitoes and West Nile virus amplification	Hamer GL, Kitron UD, Goldberg TL, Brawn JD, Loss SR, Ruiz MO, Hayes DB, Walker ED.	Hamer GL	Am J Trop Med Hyg	2009		Culex pipiens ns	United States	Nearctic	Mourning dove (Zenaida macroura)	Avian	55		Traps	PCR	Urban/rural/natural			Mixed
19190226	Host selection by Culex pipiens mosquitoes and West Nile virus amplification	Hamer GL, Kitron UD, Goldberg TL, Brawn JD, Loss SR, Ruiz MO, Hayes DB, Walker ED.	Hamer GL	Am J Trop Med Hyg	2009		Culex pipiens ns	United States	Nearctic	Northern cardinal (Cardinalis cardinalis)	Avian	43		Traps	PCR	Urban/rural/natural			Mixed
19190226	Host selection by Culex pipiens mosquitoes and West Nile virus amplification	Hamer GL, Kitron UD, Goldberg TL, Brawn JD, Loss SR, Ruiz MO, Hayes DB, Walker ED.	Hamer GL	Am J Trop Med Hyg	2009		Culex pipiens ns	United States	Nearctic	Northern flicker (Colaptes auratus)	Avian	1		Traps	PCR	Urban/rural/natural			Mixed
19190226	Host selection by Culex pipiens mosquitoes and West Nile virus amplification	Hamer GL, Kitron UD, Goldberg TL, Brawn JD, Loss SR, Ruiz MO, Hayes DB, Walker ED.	Hamer GL	Am J Trop Med Hyg	2009		Culex pipiens ns	United States	Nearctic	Red-winged blackbird (Agelaius phoeniceus)	Avian	2		Traps	PCR	Urban/rural/natural			Mixed
19190226	Host selection by Culex pipiens mosquitoes and West Nile virus amplification	Hamer GL, Kitron UD, Goldberg TL, Brawn JD, Loss SR, Ruiz MO, Hayes DB, Walker ED.	Hamer GL	Am J Trop Med Hyg	2009		Culex pipiens ns	United States	Nearctic	Rock pigeon (colomba livia)	Avian	1		Traps	PCR	Urban/rural/natural			Mixed
19190226	Host selection by Culex pipiens mosquitoes and West Nile virus amplification	Hamer GL, Kitron UD, Goldberg TL, Brawn JD, Loss SR, Ruiz MO, Hayes DB, Walker ED.	Hamer GL	Am J Trop Med Hyg	2009		Culex pipiens ns	United States	Nearctic	Scarlet tanager (Piranga olivaces)	Avian	3		Traps	PCR	Urban/rural/natural			Mixed
19190226	Host selection by Culex pipiens mosquitoes and West Nile virus amplification	Hamer GL, Kitron UD, Goldberg TL, Brawn JD, Loss SR, Ruiz MO, Hayes DB, Walker ED.	Hamer GL	Am J Trop Med Hyg	2009		Culex pipiens ns	United States	Nearctic	Song sparrow (Melospiza melodia)	Avian	2		Traps	PCR	Urban/rural/natural			Mixed
19190226	Host selection by Culex pipiens mosquitoes and West Nile virus amplification	Hamer GL, Kitron UD, Goldberg TL, Brawn JD, Loss SR, Ruiz MO, Hayes DB, Walker ED.	Hamer GL	Am J Trop Med Hyg	2009		Culex pipiens ns	United States	Nearctic	Swainson's thrush (Catharus ustulatus)	Avian	2		Traps	PCR	Urban/rural/natural			Mixed
19190226	Host selection by Culex pipiens mosquitoes and West Nile virus amplification	Hamer GL, Kitron UD, Goldberg TL, Brawn JD, Loss SR, Ruiz MO, Hayes DB, Walker ED.	Hamer GL	Am J Trop Med Hyg	2009		Culex pipiens ns	United States	Nearctic	Veery (Catharus fuscescens)	Avian	1		Traps	PCR	Urban/rural/natural			Mixed
19190226	Host selection by Culex pipiens mosquitoes and West Nile virus amplification	Hamer GL, Kitron UD, Goldberg TL, Brawn JD, Loss SR, Ruiz MO, Hayes DB, Walker ED.	Hamer GL	Am J Trop Med Hyg	2009		Culex restuans	United States	Nearctic	Human (Homo sapiens)	Human	31		Traps	PCR	Urban/rural/natural			Mixed
19190226	Host selection by Culex pipiens mosquitoes and West Nile virus amplification	Hamer GL, Kitron UD, Goldberg TL, Brawn JD, Loss SR, Ruiz MO, Hayes DB, Walker ED.	Hamer GL	Am J Trop Med Hyg	2009		Culex restuans	United States	Nearctic	Eastern cottontail (Sylvialagus floridanus)	Non-human mammal	2		Traps	PCR	Urban/rural/natural			Mixed
19190226	Host selection by Culex pipiens mosquitoes and West Nile virus amplification	Hamer GL, Kitron UD, Goldberg TL, Brawn JD, Loss SR, Ruiz MO, Hayes DB, Walker ED.	Hamer GL	Am J Trop Med Hyg	2009		Culex restuans	United States	Nearctic	Raccoon (Procyon lotor)	Non-human mammal	3		Traps	PCR	Urban/rural/natural			Mixed
19190226	Host selection by Culex pipiens mosquitoes and West Nile virus amplification	Hamer GL, Kitron UD, Goldberg TL, Brawn JD, Loss SR, Ruiz MO, Hayes DB, Walker ED.	Hamer GL	Am J Trop Med Hyg	2009		Culex restuans	United States	Nearctic	Grey squirrel (Sciurus carolinensis)	Non-human mammal	1		Traps	PCR	Urban/rural/natural			Mixed
19190226	Host selection by Culex pipiens mosquitoes and West Nile virus amplification	Hamer GL, Kitron UD, Goldberg TL, Brawn JD, Loss SR, Ruiz MO, Hayes DB, Walker ED.	Hamer GL	Am J Trop Med Hyg	2009		Culex restuans	United States	Nearctic	American robin (Turdus migratorius)	Avian	83		Traps	PCR	Urban/rural/natural			Mixed
19190226	Host selection by Culex pipiens mosquitoes and West Nile virus amplification	Hamer GL, Kitron UD, Goldberg TL, Brawn JD, Loss SR, Ruiz MO, Hayes DB, Walker ED.	Hamer GL	Am J Trop Med Hyg	2009		Culex restuans	United States	Nearctic	Blue jay (Cyanocitta cristata)	Avian	2		Traps	PCR	Urban/rural/natural			Mixed
19190226	Host selection by Culex pipiens mosquitoes and West Nile virus amplification	Hamer GL, Kitron UD, Goldberg TL, Brawn JD, Loss SR, Ruiz MO, Hayes DB, Walker ED.	Hamer GL	Am J Trop Med Hyg	2009		Culex restuans	United States	Nearctic	Brown-headed cowbird (Molothrus ater)	Avian	2		Traps	PCR	Urban/rural/natural			Mixed
19190226	Host selection by Culex pipiens mosquitoes and West Nile virus amplification	Hamer GL, Kitron UD, Goldberg TL, Brawn JD, Loss SR, Ruiz MO, Hayes DB, Walker ED.	Hamer GL	Am J Trop Med Hyg	2009		Culex restuans	United States	Nearctic	Common grackle (Quiscalus quiscula)	Avian	3		Traps	PCR	Urban/rural/natural			Mixed
19190226	Host selection by Culex pipiens mosquitoes and West Nile virus amplification	Hamer GL, Kitron UD, Goldberg TL, Brawn JD, Loss SR, Ruiz MO, Hayes DB, Walker ED.	Hamer GL	Am J Trop Med Hyg	2009		Culex restuans	United States	Nearctic	Eastern bluebird (Sialia sialis)	Avian	1		Traps	PCR	Urban/rural/natural			Mixed
19190226	Host selection by Culex pipiens mosquitoes and West Nile virus amplification	Hamer GL, Kitron UD, Goldberg TL, Brawn JD, Loss SR, Ruiz MO, Hayes DB, Walker ED.	Hamer GL	Am J Trop Med Hyg	2009		Culex restuans	United States	Nearctic	European starling (Sturnus vulgaris)	Avian	11		Traps	PCR	Urban/rural/natural			Mixed
19190226	Host selection by Culex pipiens mosquitoes and West Nile virus amplification	Hamer GL, Kitron UD, Goldberg TL, Brawn JD, Loss SR, Ruiz MO, Hayes DB, Walker ED.	Hamer GL	Am J Trop Med Hyg	2009		Culex restuans	United States	Nearctic	Field sparrow (Spizella pusilla)	Avian	1		Traps	PCR	Urban/rural/natural			Mixed
19190226	Host selection by Culex pipiens mosquitoes and West Nile virus amplification	Hamer GL, Kitron UD, Goldberg TL, Brawn JD, Loss SR, Ruiz MO, Hayes DB, Walker ED.	Hamer GL	Am J Trop Med Hyg	2009		Culex restuans	United States	Nearctic	Grey catbird (Dumetella carolinensis)	Avian	2		Traps	PCR	Urban/rural/natural			Mixed
19190226	Host selection by Culex pipiens mosquitoes and West Nile virus amplification	Hamer GL, Kitron UD, Goldberg TL, Brawn JD, Loss SR, Ruiz MO, Hayes DB, Walker ED.	Hamer GL	Am J Trop Med Hyg	2009		Culex restuans	United States	Nearctic	House finch (Carpodacus mexicanus)	Avian	8		Traps	PCR	Urban/rural/natural			Mixed
19190226	Host selection by Culex pipiens mosquitoes and West Nile virus amplification	Hamer GL, Kitron UD, Goldberg TL, Brawn JD, Loss SR, Ruiz MO, Hayes DB, Walker ED.	Hamer GL	Am J Trop Med Hyg	2009		Culex restuans	United States	Nearctic	House sparrow (Passer domesticus)	Avian	31		Traps	PCR	Urban/rural/natural			Mixed
19190226	Host selection by Culex pipiens mosquitoes and West Nile virus amplification	Hamer GL, Kitron UD, Goldberg TL, Brawn JD, Loss SR, Ruiz MO, Hayes DB, Walker ED.	Hamer GL	Am J Trop Med Hyg	2009		Culex restuans	United States	Nearctic	Mallard (Anas platyrhynchos)	Avian	1		Traps	PCR	Urban/rural/natural			Mixed
19190226	Host selection by Culex pipiens mosquitoes and West Nile virus amplification	Hamer GL, Kitron UD, Goldberg TL, Brawn JD, Loss SR, Ruiz MO, Hayes DB, Walker ED.	Hamer GL	Am J Trop Med Hyg	2009		Culex restuans	United States	Nearctic	Mourning dove (Zenaida macroura)	Avian	10		Traps	PCR	Urban/rural/natural			Mixed
19190226	Host selection by Culex pipiens mosquitoes and West Nile virus amplification	Hamer GL, Kitron UD, Goldberg TL, Brawn JD, Loss SR, Ruiz MO, Hayes DB, Walker ED.	Hamer GL	Am J Trop Med Hyg	2009		Culex restuans	United States	Nearctic	Northern cardinal (Cardinalis cardinalis)	Avian	19		Traps	PCR	Urban/rural/natural			Mixed
19190226	Host selection by Culex pipiens mosquitoes and West Nile virus amplification	Hamer GL, Kitron UD, Goldberg TL, Brawn JD, Loss SR, Ruiz MO, Hayes DB, Walker ED.	Hamer GL	Am J Trop Med Hyg	2009		Culex restuans	United States	Nearctic	Red-winged blackbird (Agelaius phoeniceus)	Avian	4		Traps	PCR	Urban/rural/natural			Mixed
19190226	Host selection by Culex pipiens mosquitoes and West Nile virus amplification	Hamer GL, Kitron UD, Goldberg TL, Brawn JD, Loss SR, Ruiz MO, Hayes DB, Walker ED.	Hamer GL	Am J Trop Med Hyg	2009		Culex restuans	United States	Nearctic	Scarlet tanager (Piranga olivaces)	Avian	3		Traps	PCR	Urban/rural/natural			Mixed
19190226	Host selection by Culex pipiens mosquitoes and West Nile virus amplification	Hamer GL, Kitron UD, Goldberg TL, Brawn JD, Loss SR, Ruiz MO, Hayes DB, Walker ED.	Hamer GL	Am J Trop Med Hyg	2009		Culex restuans	United States	Nearctic	Song sparrow (Melospiza melodia)	Avian	1		Traps	PCR	Urban/rural/natural			Mixed
19190226	Host selection by Culex pipiens mosquitoes and West Nile virus amplification	Hamer GL, Kitron UD, Goldberg TL, Brawn JD, Loss SR, Ruiz MO, Hayes DB, Walker ED.	Hamer GL	Am J Trop Med Hyg	2009		Culex restuans	United States	Nearctic	Swamp sparrow (Melospiza georgiana)	Avian	1		Traps	PCR	Urban/rural/natural			Mixed
19190226	Host selection by Culex pipiens mosquitoes and West Nile virus amplification	Hamer GL, Kitron UD, Goldberg TL, Brawn JD, Loss SR, Ruiz MO, Hayes DB, Walker ED.	Hamer GL	Am J Trop Med Hyg	2009		Culex restuans	United States	Nearctic	Veery (Catharus fuscescens)	Avian	1		Traps	PCR	Urban/rural/natural			Mixed
31442119	Seasonal Distribution, Blood-Feeding Habits, and Viruses of Mosquitoes in an Open-Faced Quarry in Connecticut, 2010 and 2011	Anderson JF, Armstrong PM, Misencik MJ, Bransfield AB, Andreadis TG, Molaei G.	Anderson JF	J Am Mosq Control Assoc	2018	10.2987/17-6707.1	Culex pipiens ns	United States	Nearctic	American robin (Turdus migratorius)	Avian	1	9	Traps	PCR	Natural			Natural
31442119	Seasonal Distribution, Blood-Feeding Habits, and Viruses of Mosquitoes in an Open-Faced Quarry in Connecticut, 2010 and 2011	Anderson JF, Armstrong PM, Misencik MJ, Bransfield AB, Andreadis TG, Molaei G.	Anderson JF	J Am Mosq Control Assoc	2018	10.2987/17-6707.1	Culex pipiens ns	United States	Nearctic	Barn swallow (Hirundo rustica)	Avian	1	9	Traps	PCR	Natural			Natural
31442119	Seasonal Distribution, Blood-Feeding Habits, and Viruses of Mosquitoes in an Open-Faced Quarry in Connecticut, 2010 and 2011	Anderson JF, Armstrong PM, Misencik MJ, Bransfield AB, Andreadis TG, Molaei G.	Anderson JF	J Am Mosq Control Assoc	2018	10.2987/17-6707.1	Culex pipiens ns	United States	Nearctic	Eastern screech owl (Megascops asio)	Avian	1	9	Traps	PCR	Natural			Natural
31442119	Seasonal Distribution, Blood-Feeding Habits, and Viruses of Mosquitoes in an Open-Faced Quarry in Connecticut, 2010 and 2011	Anderson JF, Armstrong PM, Misencik MJ, Bransfield AB, Andreadis TG, Molaei G.	Anderson JF	J Am Mosq Control Assoc	2018	10.2987/17-6707.1	Culex pipiens ns	United States	Nearctic	Grey catbird (Dumetella carolinensis)	Avian	1	9	Traps	PCR	Natural			Natural
31442119	Seasonal Distribution, Blood-Feeding Habits, and Viruses of Mosquitoes in an Open-Faced Quarry in Connecticut, 2010 and 2011	Anderson JF, Armstrong PM, Misencik MJ, Bransfield AB, Andreadis TG, Molaei G.	Anderson JF	J Am Mosq Control Assoc	2018	10.2987/17-6707.1	Culex pipiens ns	United States	Nearctic	Indigo bunting (Passerina cyanea)	Avian	1	9	Traps	PCR	Natural			Natural
31442119	Seasonal Distribution, Blood-Feeding Habits, and Viruses of Mosquitoes in an Open-Faced Quarry in Connecticut, 2010 and 2011	Anderson JF, Armstrong PM, Misencik MJ, Bransfield AB, Andreadis TG, Molaei G.	Anderson JF	J Am Mosq Control Assoc	2018	10.2987/17-6707.1	Culex pipiens ns	United States	Nearctic	Northern cardinal (Cardinalis cardinalis)	Avian	1	9	Traps	PCR	Natural			Natural
31442119	Seasonal Distribution, Blood-Feeding Habits, and Viruses of Mosquitoes in an Open-Faced Quarry in Connecticut, 2010 and 2011	Anderson JF, Armstrong PM, Misencik MJ, Bransfield AB, Andreadis TG, Molaei G.	Anderson JF	J Am Mosq Control Assoc	2018	10.2987/17-6707.1	Culex pipiens ns	United States	Nearctic	Wild turkey (Meleagris gallopavo)	Avian	1	9	Traps	PCR	Natural			Natural
31442119	Seasonal Distribution, Blood-Feeding Habits, and Viruses of Mosquitoes in an Open-Faced Quarry in Connecticut, 2010 and 2011	Anderson JF, Armstrong PM, Misencik MJ, Bransfield AB, Andreadis TG, Molaei G.	Anderson JF	J Am Mosq Control Assoc	2018	10.2987/17-6707.1	Culex pipiens ns	United States	Nearctic	Javan rusa (Rusa timorensis)	Non-human mammal	1	9	Traps	PCR	Natural			Natural
31442119	Seasonal Distribution, Blood-Feeding Habits, and Viruses of Mosquitoes in an Open-Faced Quarry in Connecticut, 2010 and 2011	Anderson JF, Armstrong PM, Misencik MJ, Bransfield AB, Andreadis TG, Molaei G.	Anderson JF	J Am Mosq Control Assoc	2018	10.2987/17-6707.1	Culex pipiens ns	United States	Nearctic	Coyote (Canis latrans)	Non-human mammal	1	9	Traps	PCR	Natural			Natural
31442119	Seasonal Distribution, Blood-Feeding Habits, and Viruses of Mosquitoes in an Open-Faced Quarry in Connecticut, 2010 and 2011	Anderson JF, Armstrong PM, Misencik MJ, Bransfield AB, Andreadis TG, Molaei G.	Anderson JF	J Am Mosq Control Assoc	2018	10.2987/17-6707.1	Culex salinarius	United States	Nearctic	White-tailed deer (Odocoileus virginianus)	Non-human mammal	17	21	Traps	PCR	Natural			Natural
31442119	Seasonal Distribution, Blood-Feeding Habits, and Viruses of Mosquitoes in an Open-Faced Quarry in Connecticut, 2010 and 2011	Anderson JF, Armstrong PM, Misencik MJ, Bransfield AB, Andreadis TG, Molaei G.	Anderson JF	J Am Mosq Control Assoc	2018	10.2987/17-6707.1	Culex salinarius	United States	Nearctic	Coyote (Canis latrans)	Non-human mammal	2	21	Traps	PCR	Natural			Natural
31442119	Seasonal Distribution, Blood-Feeding Habits, and Viruses of Mosquitoes in an Open-Faced Quarry in Connecticut, 2010 and 2011	Anderson JF, Armstrong PM, Misencik MJ, Bransfield AB, Andreadis TG, Molaei G.	Anderson JF	J Am Mosq Control Assoc	2018	10.2987/17-6707.1	Culex salinarius	United States	Nearctic	Cow (Bos taurus)	Non-human mammal	1	21	Traps	PCR	Natural			Natural
31442119	Seasonal Distribution, Blood-Feeding Habits, and Viruses of Mosquitoes in an Open-Faced Quarry in Connecticut, 2010 and 2011	Anderson JF, Armstrong PM, Misencik MJ, Bransfield AB, Andreadis TG, Molaei G.	Anderson JF	J Am Mosq Control Assoc	2018	10.2987/17-6707.1	Culex salinarius	United States	Nearctic	Eastern cottontail (Sylvialagus floridanus)	Non-human mammal	1	21	Traps	PCR	Natural			Natural
31847345	Ecology of West Nile Virus in the Danube Delta, Romania: Phylogeography, Xenosurveillance and Mosquito Host-Feeding Patterns	Tomazatos A, Jansen S, Pfister S, Török E, Maranda I, Horváth C, Keresztes L, Spînu M, Tannich E, Jöst H, Schmidt-Chanasit J, Cadar D, Lühken R.	Tomazatos A	Viruses	2019	10.3390/v11121159	Culex pipiens ns	Romania	Palearctic	Eurasian blue tit (Cyanistes caerules)	Avian	3	56	Traps	PCR	Urban/rural/natural			Mixed
31847345	Ecology of West Nile Virus in the Danube Delta, Romania: Phylogeography, Xenosurveillance and Mosquito Host-Feeding Patterns	Tomazatos A, Jansen S, Pfister S, Török E, Maranda I, Horváth C, Keresztes L, Spînu M, Tannich E, Jöst H, Schmidt-Chanasit J, Cadar D, Lühken R.	Tomazatos A	Viruses	2019	10.3390/v11121159	Culex pipiens ns	Romania	Palearctic	Common kestrel (Falco tinnunculus)	Avian	1	56	Traps	PCR	Urban/rural/natural			Mixed
31847345	Ecology of West Nile Virus in the Danube Delta, Romania: Phylogeography, Xenosurveillance and Mosquito Host-Feeding Patterns	Tomazatos A, Jansen S, Pfister S, Török E, Maranda I, Horváth C, Keresztes L, Spînu M, Tannich E, Jöst H, Schmidt-Chanasit J, Cadar D, Lühken R.	Tomazatos A	Viruses	2019	10.3390/v11121159	Culex pipiens ns	Romania	Palearctic	Little bittern (Ixobrychus minutus)	Avian	3	56	Traps	PCR	Urban/rural/natural			Mixed
31847345	Ecology of West Nile Virus in the Danube Delta, Romania: Phylogeography, Xenosurveillance and Mosquito Host-Feeding Patterns	Tomazatos A, Jansen S, Pfister S, Török E, Maranda I, Horváth C, Keresztes L, Spînu M, Tannich E, Jöst H, Schmidt-Chanasit J, Cadar D, Lühken R.	Tomazatos A	Viruses	2019	10.3390/v11121159	Culex pipiens ns	Romania	Palearctic	Salvi's warbler (Locustella luscinioides)	Avian	3	56	Traps	PCR	Urban/rural/natural			Mixed
31847345	Ecology of West Nile Virus in the Danube Delta, Romania: Phylogeography, Xenosurveillance and Mosquito Host-Feeding Patterns	Tomazatos A, Jansen S, Pfister S, Török E, Maranda I, Horváth C, Keresztes L, Spînu M, Tannich E, Jöst H, Schmidt-Chanasit J, Cadar D, Lühken R.	Tomazatos A	Viruses	2019	10.3390/v11121159	Culex pipiens ns	Romania	Palearctic	Black-crowned night heron (Nyctiocorax nyctiocorax)	Avian	7	56	Traps	PCR	Urban/rural/natural			Mixed
31847345	Ecology of West Nile Virus in the Danube Delta, Romania: Phylogeography, Xenosurveillance and Mosquito Host-Feeding Patterns	Tomazatos A, Jansen S, Pfister S, Török E, Maranda I, Horváth C, Keresztes L, Spînu M, Tannich E, Jöst H, Schmidt-Chanasit J, Cadar D, Lühken R.	Tomazatos A	Viruses	2019	10.3390/v11121159	Culex pipiens ns	Romania	Palearctic	Great tit (Parus major)	Avian	2	56	Traps	PCR	Urban/rural/natural			Mixed
31847345	Ecology of West Nile Virus in the Danube Delta, Romania: Phylogeography, Xenosurveillance and Mosquito Host-Feeding Patterns	Tomazatos A, Jansen S, Pfister S, Török E, Maranda I, Horváth C, Keresztes L, Spînu M, Tannich E, Jöst H, Schmidt-Chanasit J, Cadar D, Lühken R.	Tomazatos A	Viruses	2019	10.3390/v11121159	Culex pipiens ns	Romania	Palearctic	Tawny owl (Strix aluco)	Avian	2	56	Traps	PCR	Urban/rural/natural			Mixed
31847345	Ecology of West Nile Virus in the Danube Delta, Romania: Phylogeography, Xenosurveillance and Mosquito Host-Feeding Patterns	Tomazatos A, Jansen S, Pfister S, Török E, Maranda I, Horváth C, Keresztes L, Spînu M, Tannich E, Jöst H, Schmidt-Chanasit J, Cadar D, Lühken R.	Tomazatos A	Viruses	2019	10.3390/v11121159	Culex pipiens ns	Romania	Palearctic	Eurasian hoopoe (Upupa epops)	Avian	1	56	Traps	PCR	Urban/rural/natural			Mixed
31847345	Ecology of West Nile Virus in the Danube Delta, Romania: Phylogeography, Xenosurveillance and Mosquito Host-Feeding Patterns	Tomazatos A, Jansen S, Pfister S, Török E, Maranda I, Horváth C, Keresztes L, Spînu M, Tannich E, Jöst H, Schmidt-Chanasit J, Cadar D, Lühken R.	Tomazatos A	Viruses	2019	10.3390/v11121159	Culex pipiens ns	Romania	Palearctic	Human (Homo sapiens)	Human	7	56	Traps	PCR	Urban/rural/natural			Mixed
31847345	Ecology of West Nile Virus in the Danube Delta, Romania: Phylogeography, Xenosurveillance and Mosquito Host-Feeding Patterns	Tomazatos A, Jansen S, Pfister S, Török E, Maranda I, Horváth C, Keresztes L, Spînu M, Tannich E, Jöst H, Schmidt-Chanasit J, Cadar D, Lühken R.	Tomazatos A	Viruses	2019	10.3390/v11121159	Culex pipiens ns	Romania	Palearctic	Cow (Bos taurus)	Non-human mammal	17	56	Traps	PCR	Urban/rural/natural			Mixed
31847345	Ecology of West Nile Virus in the Danube Delta, Romania: Phylogeography, Xenosurveillance and Mosquito Host-Feeding Patterns	Tomazatos A, Jansen S, Pfister S, Török E, Maranda I, Horváth C, Keresztes L, Spînu M, Tannich E, Jöst H, Schmidt-Chanasit J, Cadar D, Lühken R.	Tomazatos A	Viruses	2019	10.3390/v11121159	Culex pipiens ns	Romania	Palearctic	Wolf (Canis lupus)	Non-human mammal	8	56	Traps	PCR	Urban/rural/natural			Mixed
31847345	Ecology of West Nile Virus in the Danube Delta, Romania: Phylogeography, Xenosurveillance and Mosquito Host-Feeding Patterns	Tomazatos A, Jansen S, Pfister S, Török E, Maranda I, Horváth C, Keresztes L, Spînu M, Tannich E, Jöst H, Schmidt-Chanasit J, Cadar D, Lühken R.	Tomazatos A	Viruses	2019	10.3390/v11121159	Culex pipiens ns	Romania	Palearctic	Horse (Equus caballus)	Non-human mammal	2	56	Traps	PCR	Urban/rural/natural			Mixed
31847345	Ecology of West Nile Virus in the Danube Delta, Romania: Phylogeography, Xenosurveillance and Mosquito Host-Feeding Patterns	Tomazatos A, Jansen S, Pfister S, Török E, Maranda I, Horváth C, Keresztes L, Spînu M, Tannich E, Jöst H, Schmidt-Chanasit J, Cadar D, Lühken R.	Tomazatos A	Viruses	2019	10.3390/v11121159	Culex pipiens ns	Romania	Palearctic	Cat (Felis catus)	Non-human mammal	1	56	Traps	PCR	Urban/rural/natural			Mixed
31847345	Ecology of West Nile Virus in the Danube Delta, Romania: Phylogeography, Xenosurveillance and Mosquito Host-Feeding Patterns	Tomazatos A, Jansen S, Pfister S, Török E, Maranda I, Horváth C, Keresztes L, Spînu M, Tannich E, Jöst H, Schmidt-Chanasit J, Cadar D, Lühken R.	Tomazatos A	Viruses	2019	10.3390/v11121159	Culex pipiens ns	Romania	Palearctic	European hare (Lepus europaeus)	Non-human mammal	1	56	Traps	PCR	Urban/rural/natural			Mixed
31847345	Ecology of West Nile Virus in the Danube Delta, Romania: Phylogeography, Xenosurveillance and Mosquito Host-Feeding Patterns	Tomazatos A, Jansen S, Pfister S, Török E, Maranda I, Horváth C, Keresztes L, Spînu M, Tannich E, Jöst H, Schmidt-Chanasit J, Cadar D, Lühken R.	Tomazatos A	Viruses	2019	10.3390/v11121159	Culex pipiens ns	Romania	Palearctic	East European vole (Microtus levis)	Non-human mammal	1	56	Traps	PCR	Urban/rural/natural			Mixed
31847345	Ecology of West Nile Virus in the Danube Delta, Romania: Phylogeography, Xenosurveillance and Mosquito Host-Feeding Patterns	Tomazatos A, Jansen S, Pfister S, Török E, Maranda I, Horváth C, Keresztes L, Spînu M, Tannich E, Jöst H, Schmidt-Chanasit J, Cadar D, Lühken R.	Tomazatos A	Viruses	2019	10.3390/v11121159	Culex pipiens ns	Romania	Palearctic	Brown rat (Rattus norvegicus)	Non-human mammal	1	56	Traps	PCR	Urban/rural/natural			Mixed
31847345	Ecology of West Nile Virus in the Danube Delta, Romania: Phylogeography, Xenosurveillance and Mosquito Host-Feeding Patterns	Tomazatos A, Jansen S, Pfister S, Török E, Maranda I, Horváth C, Keresztes L, Spînu M, Tannich E, Jöst H, Schmidt-Chanasit J, Cadar D, Lühken R.	Tomazatos A	Viruses	2019	10.3390/v11121159	Culex pipiens ns	Romania	Palearctic	Pig (Sus scrofa)	Non-human mammal	2	56	Traps	PCR	Urban/rural/natural			Mixed
27712940	Host use and seasonality of Culex (Melanoconion) iolambdis (Diptera: Culicidae) from eastern Florida, USA	Blosser EM, Stenn T, Acevedo C, Burkett-Cadena ND.	Blosser EM	Acta Trop	2016	10.1016/j.actatropica.2016.10.001	Culex iolambdis	United States	Nearctic	American alligator (Alligator mississippiensis)	Reptile	30	305	Resting boxes	PCR	Natural			Natural
27712940	Host use and seasonality of Culex (Melanoconion) iolambdis (Diptera: Culicidae) from eastern Florida, USA	Blosser EM, Stenn T, Acevedo C, Burkett-Cadena ND.	Blosser EM	Acta Trop	2016	10.1016/j.actatropica.2016.10.001	Culex iolambdis	United States	Nearctic	Brown anole (Anolis sagrei)	Reptile	24	305	Resting boxes	PCR	Natural			Natural
27712940	Host use and seasonality of Culex (Melanoconion) iolambdis (Diptera: Culicidae) from eastern Florida, USA	Blosser EM, Stenn T, Acevedo C, Burkett-Cadena ND.	Blosser EM	Acta Trop	2016	10.1016/j.actatropica.2016.10.001	Culex iolambdis	United States	Nearctic	Banded water snake (Nerodia fasciata)	Reptile	18	305	Resting boxes	PCR	Natural			Natural
27712940	Host use and seasonality of Culex (Melanoconion) iolambdis (Diptera: Culicidae) from eastern Florida, USA	Blosser EM, Stenn T, Acevedo C, Burkett-Cadena ND.	Blosser EM	Acta Trop	2016	10.1016/j.actatropica.2016.10.001	Culex iolambdis	United States	Nearctic	Raccoon (Procyon lotor)	Non-human mammal	20	305	Resting boxes	PCR	Natural			Natural
27712940	Host use and seasonality of Culex (Melanoconion) iolambdis (Diptera: Culicidae) from eastern Florida, USA	Blosser EM, Stenn T, Acevedo C, Burkett-Cadena ND.	Blosser EM	Acta Trop	2016	10.1016/j.actatropica.2016.10.001	Culex iolambdis	United States	Nearctic	Green heron (Butorides virescens)	Avian	77	305	Resting boxes	PCR	Natural			Natural
27712940	Host use and seasonality of Culex (Melanoconion) iolambdis (Diptera: Culicidae) from eastern Florida, USA	Blosser EM, Stenn T, Acevedo C, Burkett-Cadena ND.	Blosser EM	Acta Trop	2016	10.1016/j.actatropica.2016.10.001	Culex iolambdis	United States	Nearctic	Black-crowned night heron (Nyctiocorax nyctiocorax)	Avian	23	305	Resting boxes	PCR	Natural			Natural
27712940	Host use and seasonality of Culex (Melanoconion) iolambdis (Diptera: Culicidae) from eastern Florida, USA	Blosser EM, Stenn T, Acevedo C, Burkett-Cadena ND.	Blosser EM	Acta Trop	2016	10.1016/j.actatropica.2016.10.001	Culex iolambdis	United States	Nearctic	Southern leopard frog (Lithobates sphenocephalus)	Amphibian	39	305	Resting boxes	PCR	Natural			Natural
27712940	Host use and seasonality of Culex (Melanoconion) iolambdis (Diptera: Culicidae) from eastern Florida, USA	Blosser EM, Stenn T, Acevedo C, Burkett-Cadena ND.	Blosser EM	Acta Trop	2016	10.1016/j.actatropica.2016.10.001	Culex iolambdis	United States	Nearctic	Southern toad (Bufo terrestris)	Amphibian	10	305	Resting boxes	PCR	Natural			Natural
27712940	Host use and seasonality of Culex (Melanoconion) iolambdis (Diptera: Culicidae) from eastern Florida, USA	Blosser EM, Stenn T, Acevedo C, Burkett-Cadena ND.	Blosser EM	Acta Trop	2016	10.1016/j.actatropica.2016.10.001	Culex iolambdis	United States	Nearctic	Cuban tree frog (Osteopilus septentrionalis)	Amphibian	10	305	Resting boxes	PCR	Natural			Natural
27712940	Host use and seasonality of Culex (Melanoconion) iolambdis (Diptera: Culicidae) from eastern Florida, USA	Blosser EM, Stenn T, Acevedo C, Burkett-Cadena ND.	Blosser EM	Acta Trop	2016	10.1016/j.actatropica.2016.10.001	Culex iolambdis	United States	Nearctic	Pig frog (Lithobates grylio)	Amphibian	10	305	Resting boxes	PCR	Natural			Natural
28347323	Blood-feeding patterns of native mosquitoes and insights into their potential role as pathogen vectors in the Thames estuary region of the United Kingdom	Brugman VA, Hernández-Triana LM, England ME, Medlock JM, Mertens PP, Logan JG, Wilson AJ, Fooks AR, Johnson N, Carpenter S.	Brugman VA	Parasit Vectors	2017	10.1186/s13071-017-2098-4	Culex modestus	United kingdom	Palearctic	Barn swallow (Hirundo rustica)	Avian	3	4	Resting boxes + Aspirator	PCR	Rural/natural			Mixed
28347323	Blood-feeding patterns of native mosquitoes and insights into their potential role as pathogen vectors in the Thames estuary region of the United Kingdom	Brugman VA, Hernández-Triana LM, England ME, Medlock JM, Mertens PP, Logan JG, Wilson AJ, Fooks AR, Johnson N, Carpenter S.	Brugman VA	Parasit Vectors	2017	10.1186/s13071-017-2098-4	Culex modestus	United kingdom	Palearctic	Mute swan (Cygus olor)	Avian	1	4	Resting boxes + Aspirator	PCR	Rural/natural			Mixed
28347323	Blood-feeding patterns of native mosquitoes and insights into their potential role as pathogen vectors in the Thames estuary region of the United Kingdom	Brugman VA, Hernández-Triana LM, England ME, Medlock JM, Mertens PP, Logan JG, Wilson AJ, Fooks AR, Johnson N, Carpenter S.	Brugman VA	Parasit Vectors	2017	10.1186/s13071-017-2098-4	Culex pipiens ns	United kingdom	Palearctic	Common blackbird (Turdus merula)	Avian	19	97	Resting boxes + Aspirator	PCR	Rural/natural			Mixed
28347323	Blood-feeding patterns of native mosquitoes and insights into their potential role as pathogen vectors in the Thames estuary region of the United Kingdom	Brugman VA, Hernández-Triana LM, England ME, Medlock JM, Mertens PP, Logan JG, Wilson AJ, Fooks AR, Johnson N, Carpenter S.	Brugman VA	Parasit Vectors	2017	10.1186/s13071-017-2098-4	Culex pipiens ns	United kingdom	Palearctic	Barn swallow (Hirundo rustica)	Avian	92	97	Resting boxes + Aspirator	PCR	Rural/natural			Mixed
28347323	Blood-feeding patterns of native mosquitoes and insights into their potential role as pathogen vectors in the Thames estuary region of the United Kingdom	Brugman VA, Hernández-Triana LM, England ME, Medlock JM, Mertens PP, Logan JG, Wilson AJ, Fooks AR, Johnson N, Carpenter S.	Brugman VA	Parasit Vectors	2017	10.1186/s13071-017-2098-4	Culex pipiens ns	United kingdom	Palearctic	Chicken (Gallus gallus)	Avian	1	97	Resting boxes + Aspirator	PCR	Rural/natural			Mixed
28347323	Blood-feeding patterns of native mosquitoes and insights into their potential role as pathogen vectors in the Thames estuary region of the United Kingdom	Brugman VA, Hernández-Triana LM, England ME, Medlock JM, Mertens PP, Logan JG, Wilson AJ, Fooks AR, Johnson N, Carpenter S.	Brugman VA	Parasit Vectors	2017	10.1186/s13071-017-2098-4	Culex pipiens ns	United kingdom	Palearctic	Dark-breasted barn owl (Tyto alba guttata)	Avian	3	97	Resting boxes + Aspirator	PCR	Rural/natural			Mixed
28347323	Blood-feeding patterns of native mosquitoes and insights into their potential role as pathogen vectors in the Thames estuary region of the United Kingdom	Brugman VA, Hernández-Triana LM, England ME, Medlock JM, Mertens PP, Logan JG, Wilson AJ, Fooks AR, Johnson N, Carpenter S.	Brugman VA	Parasit Vectors	2017	10.1186/s13071-017-2098-4	Culex pipiens ns	United kingdom	Palearctic	Eurasian skylark (Alauda arvensis)	Avian	2	97	Resting boxes + Aspirator	PCR	Rural/natural			Mixed
28347323	Blood-feeding patterns of native mosquitoes and insights into their potential role as pathogen vectors in the Thames estuary region of the United Kingdom	Brugman VA, Hernández-Triana LM, England ME, Medlock JM, Mertens PP, Logan JG, Wilson AJ, Fooks AR, Johnson N, Carpenter S.	Brugman VA	Parasit Vectors	2017	10.1186/s13071-017-2098-4	Culex pipiens ns	United kingdom	Palearctic	European starling (Sturnus vulgaris)	Avian	1	97	Resting boxes + Aspirator	PCR	Rural/natural			Mixed
28347323	Blood-feeding patterns of native mosquitoes and insights into their potential role as pathogen vectors in the Thames estuary region of the United Kingdom	Brugman VA, Hernández-Triana LM, England ME, Medlock JM, Mertens PP, Logan JG, Wilson AJ, Fooks AR, Johnson N, Carpenter S.	Brugman VA	Parasit Vectors	2017	10.1186/s13071-017-2098-4	Culex pipiens ns	United kingdom	Palearctic	Grey heron (Ardea cinerea)	Avian	3	97	Resting boxes + Aspirator	PCR	Rural/natural			Mixed
28347323	Blood-feeding patterns of native mosquitoes and insights into their potential role as pathogen vectors in the Thames estuary region of the United Kingdom	Brugman VA, Hernández-Triana LM, England ME, Medlock JM, Mertens PP, Logan JG, Wilson AJ, Fooks AR, Johnson N, Carpenter S.	Brugman VA	Parasit Vectors	2017	10.1186/s13071-017-2098-4	Culex pipiens ns	United kingdom	Palearctic	House sparrow (Passer domesticus)	Avian	12	97	Resting boxes + Aspirator	PCR	Rural/natural			Mixed
28347323	Blood-feeding patterns of native mosquitoes and insights into their potential role as pathogen vectors in the Thames estuary region of the United Kingdom	Brugman VA, Hernández-Triana LM, England ME, Medlock JM, Mertens PP, Logan JG, Wilson AJ, Fooks AR, Johnson N, Carpenter S.	Brugman VA	Parasit Vectors	2017	10.1186/s13071-017-2098-4	Culex pipiens ns	United kingdom	Palearctic	Long-eared owl (Asio otus)	Avian	1	97	Resting boxes + Aspirator	PCR	Rural/natural			Mixed
28347323	Blood-feeding patterns of native mosquitoes and insights into their potential role as pathogen vectors in the Thames estuary region of the United Kingdom	Brugman VA, Hernández-Triana LM, England ME, Medlock JM, Mertens PP, Logan JG, Wilson AJ, Fooks AR, Johnson N, Carpenter S.	Brugman VA	Parasit Vectors	2017	10.1186/s13071-017-2098-4	Culex pipiens ns	United kingdom	Palearctic	Meadow pipit (Anthus pratensis)	Avian	2	97	Resting boxes + Aspirator	PCR	Rural/natural			Mixed
28347323	Blood-feeding patterns of native mosquitoes and insights into their potential role as pathogen vectors in the Thames estuary region of the United Kingdom	Brugman VA, Hernández-Triana LM, England ME, Medlock JM, Mertens PP, Logan JG, Wilson AJ, Fooks AR, Johnson N, Carpenter S.	Brugman VA	Parasit Vectors	2017	10.1186/s13071-017-2098-4	Culex pipiens ns	United kingdom	Palearctic	Stock dove (Columba oenas)	Avian	1	97	Resting boxes + Aspirator	PCR	Rural/natural			Mixed
28347323	Blood-feeding patterns of native mosquitoes and insights into their potential role as pathogen vectors in the Thames estuary region of the United Kingdom	Brugman VA, Hernández-Triana LM, England ME, Medlock JM, Mertens PP, Logan JG, Wilson AJ, Fooks AR, Johnson N, Carpenter S.	Brugman VA	Parasit Vectors	2017	10.1186/s13071-017-2098-4	Culex pipiens ns	United kingdom	Palearctic	Wood pigeon (Columba palumbus)	Avian	42	97	Resting boxes + Aspirator	PCR	Rural/natural			Mixed
28347323	Blood-feeding patterns of native mosquitoes and insights into their potential role as pathogen vectors in the Thames estuary region of the United Kingdom	Brugman VA, Hernández-Triana LM, England ME, Medlock JM, Mertens PP, Logan JG, Wilson AJ, Fooks AR, Johnson N, Carpenter S.	Brugman VA	Parasit Vectors	2017	10.1186/s13071-017-2098-4	Culex pipiens ns	United kingdom	Palearctic	Yellow wagtail (Motacilla flava)	Avian	1	97	Resting boxes + Aspirator	PCR	Rural/natural			Mixed
19351092	Seasonal blood-feeding behavior of Culex tarsalis (Diptera: Culicidae) in Weld County, Colorado, 2007	Kent R, Juliusson L, Weissmann M, Evans S, Komar N.	Kent R	J Med Entomol	2009	10.1603/033.046.0226	Culex tarsalis	United States	Nearctic	Human (Homo sapiens)	Human	14	382	Resting boxes + Aspirator	PCR	Urban/rural			Mixed
19351092	Seasonal blood-feeding behavior of Culex tarsalis (Diptera: Culicidae) in Weld County, Colorado, 2007	Kent R, Juliusson L, Weissmann M, Evans S, Komar N.	Kent R	J Med Entomol	2009	10.1603/033.046.0226	Culex tarsalis	United States	Nearctic	Cow (Bos taurus)	Non-human mammal	41	382	Resting boxes + Aspirator	PCR	Urban/rural			Mixed
19351092	Seasonal blood-feeding behavior of Culex tarsalis (Diptera: Culicidae) in Weld County, Colorado, 2007	Kent R, Juliusson L, Weissmann M, Evans S, Komar N.	Kent R	J Med Entomol	2009	10.1603/033.046.0226	Culex tarsalis	United States	Nearctic	Horse (Equus caballus)	Non-human mammal	4	382	Resting boxes + Aspirator	PCR	Urban/rural			Mixed
19351092	Seasonal blood-feeding behavior of Culex tarsalis (Diptera: Culicidae) in Weld County, Colorado, 2007	Kent R, Juliusson L, Weissmann M, Evans S, Komar N.	Kent R	J Med Entomol	2009	10.1603/033.046.0226	Culex tarsalis	United States	Nearctic	Fox squirrel (Sciurus niger)	Non-human mammal	2	382	Resting boxes + Aspirator	PCR	Urban/rural			Mixed
19351092	Seasonal blood-feeding behavior of Culex tarsalis (Diptera: Culicidae) in Weld County, Colorado, 2007	Kent R, Juliusson L, Weissmann M, Evans S, Komar N.	Kent R	J Med Entomol	2009	10.1603/033.046.0226	Culex tarsalis	United States	Nearctic	Raccoon (Procyon lotor)	Non-human mammal	1	382	Resting boxes + Aspirator	PCR	Urban/rural			Mixed
19351092	Seasonal blood-feeding behavior of Culex tarsalis (Diptera: Culicidae) in Weld County, Colorado, 2007	Kent R, Juliusson L, Weissmann M, Evans S, Komar N.	Kent R	J Med Entomol	2009	10.1603/033.046.0226	Culex tarsalis	United States	Nearctic	Mourning dove (Zenaida macroura)	Avian	135	382	Resting boxes + Aspirator	PCR	Urban/rural			Mixed
19351092	Seasonal blood-feeding behavior of Culex tarsalis (Diptera: Culicidae) in Weld County, Colorado, 2007	Kent R, Juliusson L, Weissmann M, Evans S, Komar N.	Kent R	J Med Entomol	2009	10.1603/033.046.0226	Culex tarsalis	United States	Nearctic	Eurasian collared-dove (steptopelia decaocto)	Avian	34	382	Resting boxes + Aspirator	PCR	Urban/rural			Mixed
19351092	Seasonal blood-feeding behavior of Culex tarsalis (Diptera: Culicidae) in Weld County, Colorado, 2007	Kent R, Juliusson L, Weissmann M, Evans S, Komar N.	Kent R	J Med Entomol	2009	10.1603/033.046.0226	Culex tarsalis	United States	Nearctic	Rock dove (Columba livia)	Avian	1	382	Resting boxes + Aspirator	PCR	Urban/rural			Mixed
19351092	Seasonal blood-feeding behavior of Culex tarsalis (Diptera: Culicidae) in Weld County, Colorado, 2007	Kent R, Juliusson L, Weissmann M, Evans S, Komar N.	Kent R	J Med Entomol	2009	10.1603/033.046.0226	Culex tarsalis	United States	Nearctic	American robin (Turdus migratorius)	Avian	76	382	Resting boxes + Aspirator	PCR	Urban/rural			Mixed
19351092	Seasonal blood-feeding behavior of Culex tarsalis (Diptera: Culicidae) in Weld County, Colorado, 2007	Kent R, Juliusson L, Weissmann M, Evans S, Komar N.	Kent R	J Med Entomol	2009	10.1603/033.046.0226	Culex tarsalis	United States	Nearctic	Common grackle (Quiscalus quiscula)	Avian	2	382	Resting boxes + Aspirator	PCR	Urban/rural			Mixed
19351092	Seasonal blood-feeding behavior of Culex tarsalis (Diptera: Culicidae) in Weld County, Colorado, 2007	Kent R, Juliusson L, Weissmann M, Evans S, Komar N.	Kent R	J Med Entomol	2009	10.1603/033.046.0226	Culex tarsalis	United States	Nearctic	European starling (Sturnus vulgaris)	Avian	12	382	Resting boxes + Aspirator	PCR	Urban/rural			Mixed
19351092	Seasonal blood-feeding behavior of Culex tarsalis (Diptera: Culicidae) in Weld County, Colorado, 2007	Kent R, Juliusson L, Weissmann M, Evans S, Komar N.	Kent R	J Med Entomol	2009	10.1603/033.046.0226	Culex tarsalis	United States	Nearctic	Red-winged blackbird (Agelaius phoeniceus)	Avian	5	382	Resting boxes + Aspirator	PCR	Urban/rural			Mixed
19351092	Seasonal blood-feeding behavior of Culex tarsalis (Diptera: Culicidae) in Weld County, Colorado, 2007	Kent R, Juliusson L, Weissmann M, Evans S, Komar N.	Kent R	J Med Entomol	2009	10.1603/033.046.0226	Culex tarsalis	United States	Nearctic	House sparrow (Passer domesticus)	Avian	17	382	Resting boxes + Aspirator	PCR	Urban/rural			Mixed
19351092	Seasonal blood-feeding behavior of Culex tarsalis (Diptera: Culicidae) in Weld County, Colorado, 2007	Kent R, Juliusson L, Weissmann M, Evans S, Komar N.	Kent R	J Med Entomol	2009	10.1603/033.046.0226	Culex tarsalis	United States	Nearctic	Lark sparrow (Chondestes grammacus)	Avian	1	382	Resting boxes + Aspirator	PCR	Urban/rural			Mixed
19351092	Seasonal blood-feeding behavior of Culex tarsalis (Diptera: Culicidae) in Weld County, Colorado, 2007	Kent R, Juliusson L, Weissmann M, Evans S, Komar N.	Kent R	J Med Entomol	2009	10.1603/033.046.0226	Culex tarsalis	United States	Nearctic	Cliff swallow (petrochelidon pyrrhonota)	Avian	2	382	Resting boxes + Aspirator	PCR	Urban/rural			Mixed
19351092	Seasonal blood-feeding behavior of Culex tarsalis (Diptera: Culicidae) in Weld County, Colorado, 2007	Kent R, Juliusson L, Weissmann M, Evans S, Komar N.	Kent R	J Med Entomol	2009	10.1603/033.046.0226	Culex tarsalis	United States	Nearctic	Barn swallow (Hirundo rustica)	Avian	1	382	Resting boxes + Aspirator	PCR	Urban/rural			Mixed
19351092	Seasonal blood-feeding behavior of Culex tarsalis (Diptera: Culicidae) in Weld County, Colorado, 2007	Kent R, Juliusson L, Weissmann M, Evans S, Komar N.	Kent R	J Med Entomol	2009	10.1603/033.046.0226	Culex tarsalis	United States	Nearctic	House finch (Carpodacus mexicanus)	Avian	6	382	Resting boxes + Aspirator	PCR	Urban/rural			Mixed
19351092	Seasonal blood-feeding behavior of Culex tarsalis (Diptera: Culicidae) in Weld County, Colorado, 2007	Kent R, Juliusson L, Weissmann M, Evans S, Komar N.	Kent R	J Med Entomol	2009	10.1603/033.046.0226	Culex tarsalis	United States	Nearctic	Western kingbird (Tyannus verticalis)	Avian	1	382	Resting boxes + Aspirator	PCR	Urban/rural			Mixed
19351092	Seasonal blood-feeding behavior of Culex tarsalis (Diptera: Culicidae) in Weld County, Colorado, 2007	Kent R, Juliusson L, Weissmann M, Evans S, Komar N.	Kent R	J Med Entomol	2009	10.1603/033.046.0226	Culex tarsalis	United States	Nearctic	Black-capped chickadee (Poecile atricapilla)	Avian	1	382	Resting boxes + Aspirator	PCR	Urban/rural			Mixed
19351092	Seasonal blood-feeding behavior of Culex tarsalis (Diptera: Culicidae) in Weld County, Colorado, 2007	Kent R, Juliusson L, Weissmann M, Evans S, Komar N.	Kent R	J Med Entomol	2009	10.1603/033.046.0226	Culex tarsalis	United States	Nearctic	House wren (Troglodytes aedon)	Avian	4	382	Resting boxes + Aspirator	PCR	Urban/rural			Mixed
19351092	Seasonal blood-feeding behavior of Culex tarsalis (Diptera: Culicidae) in Weld County, Colorado, 2007	Kent R, Juliusson L, Weissmann M, Evans S, Komar N.	Kent R	J Med Entomol	2009	10.1603/033.046.0226	Culex tarsalis	United States	Nearctic	American goldfinch (Spinus tristis)	Avian	1	382	Resting boxes + Aspirator	PCR	Urban/rural			Mixed
19351092	Seasonal blood-feeding behavior of Culex tarsalis (Diptera: Culicidae) in Weld County, Colorado, 2007	Kent R, Juliusson L, Weissmann M, Evans S, Komar N.	Kent R	J Med Entomol	2009	10.1603/033.046.0226	Culex tarsalis	United States	Nearctic	American kestrel (falco sparverius)	Avian	16	382	Resting boxes + Aspirator	PCR	Urban/rural			Mixed
19351092	Seasonal blood-feeding behavior of Culex tarsalis (Diptera: Culicidae) in Weld County, Colorado, 2007	Kent R, Juliusson L, Weissmann M, Evans S, Komar N.	Kent R	J Med Entomol	2009	10.1603/033.046.0226	Culex tarsalis	United States	Nearctic	Red-tailed hawk (Buteo jamaicensis)	Avian	2	382	Resting boxes + Aspirator	PCR	Urban/rural			Mixed
19351092	Seasonal blood-feeding behavior of Culex tarsalis (Diptera: Culicidae) in Weld County, Colorado, 2007	Kent R, Juliusson L, Weissmann M, Evans S, Komar N.	Kent R	J Med Entomol	2009	10.1603/033.046.0226	Culex tarsalis	United States	Nearctic	Great Horned Owl (Bubo virginianus)	Avian	1	382	Resting boxes + Aspirator	PCR	Urban/rural			Mixed
19351092	Seasonal blood-feeding behavior of Culex tarsalis (Diptera: Culicidae) in Weld County, Colorado, 2007	Kent R, Juliusson L, Weissmann M, Evans S, Komar N.	Kent R	J Med Entomol	2009	10.1603/033.046.0226	Culex tarsalis	United States	Nearctic	Chicken (Gallus gallus)	Avian	1	382	Resting boxes + Aspirator	PCR	Urban/rural			Mixed
19351092	Seasonal blood-feeding behavior of Culex tarsalis (Diptera: Culicidae) in Weld County, Colorado, 2007	Kent R, Juliusson L, Weissmann M, Evans S, Komar N.	Kent R	J Med Entomol	2009	10.1603/033.046.0226	Culex tarsalis	United States	Nearctic	Belted kingfisher (Ceryle alcyon)	Avian	1	382	Resting boxes + Aspirator	PCR	Urban/rural			Mixed
35427361	Mosquito survey in Mauritania: Detection of Rift Valley fever virus and dengue virus and the determination of feeding patterns	Stoek F, Barry Y, Ba A, Schulz A, Rissmann M, Wylezich C, Sadeghi B, Beyit AD, Eisenbarth A, N'diaye FB, Haki ML, Doumbia BA, Gueya MB, Bah MY, Eiden M, Groschup MH.	Stoek F	PLoS Negl Trop Dis	2022	10.1371/journal.pntd.0010203	Culex antennatus	Mauritania	Afrotropical	Human (Homo sapiens)	Human	3	3	Not specified	PCR	Urban/rural/natural			Mixed
35427361	Mosquito survey in Mauritania: Detection of Rift Valley fever virus and dengue virus and the determination of feeding patterns	Stoek F, Barry Y, Ba A, Schulz A, Rissmann M, Wylezich C, Sadeghi B, Beyit AD, Eisenbarth A, N'diaye FB, Haki ML, Doumbia BA, Gueya MB, Bah MY, Eiden M, Groschup MH.	Stoek F	PLoS Negl Trop Dis	2022	10.1371/journal.pntd.0010203	Culex decens	Mauritania	Afrotropical	Human (Homo sapiens)	Human	3	3	Traps	PCR	Urban/rural/natural			Mixed
35427361	Mosquito survey in Mauritania: Detection of Rift Valley fever virus and dengue virus and the determination of feeding patterns	Stoek F, Barry Y, Ba A, Schulz A, Rissmann M, Wylezich C, Sadeghi B, Beyit AD, Eisenbarth A, N'diaye FB, Haki ML, Doumbia BA, Gueya MB, Bah MY, Eiden M, Groschup MH.	Stoek F	PLoS Negl Trop Dis	2022	10.1371/journal.pntd.0010203	Culex poicilipes	Mauritania	Afrotropical	Donkey (Equus asinus)	Non-human mammal	1	1	Traps	PCR	Urban/rural/natural			Mixed
35427361	Mosquito survey in Mauritania: Detection of Rift Valley fever virus and dengue virus and the determination of feeding patterns	Stoek F, Barry Y, Ba A, Schulz A, Rissmann M, Wylezich C, Sadeghi B, Beyit AD, Eisenbarth A, N'diaye FB, Haki ML, Doumbia BA, Gueya MB, Bah MY, Eiden M, Groschup MH.	Stoek F	PLoS Negl Trop Dis	2022	10.1371/journal.pntd.0010203	Culex quinquefasciatus	Mauritania	Afrotropical	Human (Homo sapiens)	Human	67	84	Traps	PCR	Urban/rural/natural			Mixed
35427361	Mosquito survey in Mauritania: Detection of Rift Valley fever virus and dengue virus and the determination of feeding patterns	Stoek F, Barry Y, Ba A, Schulz A, Rissmann M, Wylezich C, Sadeghi B, Beyit AD, Eisenbarth A, N'diaye FB, Haki ML, Doumbia BA, Gueya MB, Bah MY, Eiden M, Groschup MH.	Stoek F	PLoS Negl Trop Dis	2022	10.1371/journal.pntd.0010203	Culex quinquefasciatus	Mauritania	Afrotropical	Cow (Bos taurus)	Non-human mammal	1	84	Traps	PCR	Urban/rural/natural			Mixed
35427361	Mosquito survey in Mauritania: Detection of Rift Valley fever virus and dengue virus and the determination of feeding patterns	Stoek F, Barry Y, Ba A, Schulz A, Rissmann M, Wylezich C, Sadeghi B, Beyit AD, Eisenbarth A, N'diaye FB, Haki ML, Doumbia BA, Gueya MB, Bah MY, Eiden M, Groschup MH.	Stoek F	PLoS Negl Trop Dis	2022	10.1371/journal.pntd.0010203	Culex quinquefasciatus	Mauritania	Afrotropical	Goat (Capra hircus)	Non-human mammal	2	84	Traps	PCR	Urban/rural/natural			Mixed
35427361	Mosquito survey in Mauritania: Detection of Rift Valley fever virus and dengue virus and the determination of feeding patterns	Stoek F, Barry Y, Ba A, Schulz A, Rissmann M, Wylezich C, Sadeghi B, Beyit AD, Eisenbarth A, N'diaye FB, Haki ML, Doumbia BA, Gueya MB, Bah MY, Eiden M, Groschup MH.	Stoek F	PLoS Negl Trop Dis	2022	10.1371/journal.pntd.0010203	Culex quinquefasciatus	Mauritania	Afrotropical	Donkey (Equus asinus)	Non-human mammal	2	84	Traps	PCR	Urban/rural/natural			Mixed
35427361	Mosquito survey in Mauritania: Detection of Rift Valley fever virus and dengue virus and the determination of feeding patterns	Stoek F, Barry Y, Ba A, Schulz A, Rissmann M, Wylezich C, Sadeghi B, Beyit AD, Eisenbarth A, N'diaye FB, Haki ML, Doumbia BA, Gueya MB, Bah MY, Eiden M, Groschup MH.	Stoek F	PLoS Negl Trop Dis	2022	10.1371/journal.pntd.0010203	Culex quinquefasciatus	Mauritania	Afrotropical	Gray wolf (Canis lupus)	Non-human mammal	8	84	Traps	PCR	Urban/rural/natural			Mixed
35427361	Mosquito survey in Mauritania: Detection of Rift Valley fever virus and dengue virus and the determination of feeding patterns	Stoek F, Barry Y, Ba A, Schulz A, Rissmann M, Wylezich C, Sadeghi B, Beyit AD, Eisenbarth A, N'diaye FB, Haki ML, Doumbia BA, Gueya MB, Bah MY, Eiden M, Groschup MH.	Stoek F	PLoS Negl Trop Dis	2022	10.1371/journal.pntd.0010203	Culex quinquefasciatus	Mauritania	Afrotropical	Cat (Felis catus)	Non-human mammal	1	84	Traps	PCR	Urban/rural/natural			Mixed
35427361	Mosquito survey in Mauritania: Detection of Rift Valley fever virus and dengue virus and the determination of feeding patterns	Stoek F, Barry Y, Ba A, Schulz A, Rissmann M, Wylezich C, Sadeghi B, Beyit AD, Eisenbarth A, N'diaye FB, Haki ML, Doumbia BA, Gueya MB, Bah MY, Eiden M, Groschup MH.	Stoek F	PLoS Negl Trop Dis	2022	10.1371/journal.pntd.0010203	Culex quinquefasciatus	Mauritania	Afrotropical	Straw-coloured fruit bat (Eidolon helvum)	Non-human mammal	3	84	Traps	PCR	Urban/rural/natural			Mixed
35427361	Mosquito survey in Mauritania: Detection of Rift Valley fever virus and dengue virus and the determination of feeding patterns	Stoek F, Barry Y, Ba A, Schulz A, Rissmann M, Wylezich C, Sadeghi B, Beyit AD, Eisenbarth A, N'diaye FB, Haki ML, Doumbia BA, Gueya MB, Bah MY, Eiden M, Groschup MH.	Stoek F	PLoS Negl Trop Dis	2022	10.1371/journal.pntd.0010203	Culex tritaeniorhynchus	Mauritania	Afrotropical	Human (Homo sapiens)	Human	2	5	Traps	PCR	Urban/rural/natural			Mixed
35427361	Mosquito survey in Mauritania: Detection of Rift Valley fever virus and dengue virus and the determination of feeding patterns	Stoek F, Barry Y, Ba A, Schulz A, Rissmann M, Wylezich C, Sadeghi B, Beyit AD, Eisenbarth A, N'diaye FB, Haki ML, Doumbia BA, Gueya MB, Bah MY, Eiden M, Groschup MH.	Stoek F	PLoS Negl Trop Dis	2022	10.1371/journal.pntd.0010203	Culex tritaeniorhynchus	Mauritania	Afrotropical	Cow (Bos taurus)	Non-human mammal	2	5	Traps	PCR	Urban/rural/natural			Mixed
35427361	Mosquito survey in Mauritania: Detection of Rift Valley fever virus and dengue virus and the determination of feeding patterns	Stoek F, Barry Y, Ba A, Schulz A, Rissmann M, Wylezich C, Sadeghi B, Beyit AD, Eisenbarth A, N'diaye FB, Haki ML, Doumbia BA, Gueya MB, Bah MY, Eiden M, Groschup MH.	Stoek F	PLoS Negl Trop Dis	2022	10.1371/journal.pntd.0010203	Culex tritaeniorhynchus	Mauritania	Afrotropical	Donkey (Equus asinus)	Non-human mammal	1	5	Traps	PCR	Urban/rural/natural			Mixed
35427361	Mosquito survey in Mauritania: Detection of Rift Valley fever virus and dengue virus and the determination of feeding patterns	Stoek F, Barry Y, Ba A, Schulz A, Rissmann M, Wylezich C, Sadeghi B, Beyit AD, Eisenbarth A, N'diaye FB, Haki ML, Doumbia BA, Gueya MB, Bah MY, Eiden M, Groschup MH.	Stoek F	PLoS Negl Trop Dis	2022	10.1371/journal.pntd.0010203	Culex univitattus	Mauritania	Afrotropical	Human (Homo sapiens)	Human	19	23	Traps	PCR	Urban/rural/natural			Mixed
35427361	Mosquito survey in Mauritania: Detection of Rift Valley fever virus and dengue virus and the determination of feeding patterns	Stoek F, Barry Y, Ba A, Schulz A, Rissmann M, Wylezich C, Sadeghi B, Beyit AD, Eisenbarth A, N'diaye FB, Haki ML, Doumbia BA, Gueya MB, Bah MY, Eiden M, Groschup MH.	Stoek F	PLoS Negl Trop Dis	2022	10.1371/journal.pntd.0010203	Culex univitattus	Mauritania	Afrotropical	Donkey (Equus asinus)	Non-human mammal	1	23	Traps	PCR	Urban/rural/natural			Mixed
35427361	Mosquito survey in Mauritania: Detection of Rift Valley fever virus and dengue virus and the determination of feeding patterns	Stoek F, Barry Y, Ba A, Schulz A, Rissmann M, Wylezich C, Sadeghi B, Beyit AD, Eisenbarth A, N'diaye FB, Haki ML, Doumbia BA, Gueya MB, Bah MY, Eiden M, Groschup MH.	Stoek F	PLoS Negl Trop Dis	2022	10.1371/journal.pntd.0010203	Culex univitattus	Mauritania	Afrotropical	Gray wolf (Canis lupus)	Non-human mammal	1	23	Traps	PCR	Urban/rural/natural			Mixed
35427361	Mosquito survey in Mauritania: Detection of Rift Valley fever virus and dengue virus and the determination of feeding patterns	Stoek F, Barry Y, Ba A, Schulz A, Rissmann M, Wylezich C, Sadeghi B, Beyit AD, Eisenbarth A, N'diaye FB, Haki ML, Doumbia BA, Gueya MB, Bah MY, Eiden M, Groschup MH.	Stoek F	PLoS Negl Trop Dis	2022	10.1371/journal.pntd.0010203	Culex univitattus	Mauritania	Afrotropical	Cat (Felis catus)	Non-human mammal	2	23	Traps	PCR	Urban/rural/natural			Mixed
19058640	Host-feeding patterns of potential mosquito vectors in Connecticut, U.S.A.: molecular analysis of bloodmeals from 23 species of Aedes, Anopheles, Culex, Coquillettidia, Psorophora, and Uranotaenia	Molaei G, Andreadis TG, Armstrong PM, Diuk-Wasser M.	Molaei G	J Med Entomol	2008	10.1603/0022-2585(2008)45[1143:hpopmv]2.0.co;2	Culex territans	United States	Nearctic	Deer (Cervidae)	Non-human mammal	1		Traps + Aspirator	PCR	Urban/natural			Mixed
19058640	Host-feeding patterns of potential mosquito vectors in Connecticut, U.S.A.: molecular analysis of bloodmeals from 23 species of Aedes, Anopheles, Culex, Coquillettidia, Psorophora, and Uranotaenia	Molaei G, Andreadis TG, Armstrong PM, Diuk-Wasser M.	Molaei G	J Med Entomol	2008	10.1603/0022-2585(2008)45[1143:hpopmv]2.0.co;2	Culex territans	United States	Nearctic	American robin (Turdus migratorius)	Avian	6		Traps + Aspirator	PCR	Urban/natural			Mixed
19058640	Host-feeding patterns of potential mosquito vectors in Connecticut, U.S.A.: molecular analysis of bloodmeals from 23 species of Aedes, Anopheles, Culex, Coquillettidia, Psorophora, and Uranotaenia	Molaei G, Andreadis TG, Armstrong PM, Diuk-Wasser M.	Molaei G	J Med Entomol	2008	10.1603/0022-2585(2008)45[1143:hpopmv]2.0.co;2	Culex territans	United States	Nearctic	Mourning dove (Zenaida macroura)	Avian	1		Traps + Aspirator	PCR	Urban/natural			Mixed
19058640	Host-feeding patterns of potential mosquito vectors in Connecticut, U.S.A.: molecular analysis of bloodmeals from 23 species of Aedes, Anopheles, Culex, Coquillettidia, Psorophora, and Uranotaenia	Molaei G, Andreadis TG, Armstrong PM, Diuk-Wasser M.	Molaei G	J Med Entomol	2008	10.1603/0022-2585(2008)45[1143:hpopmv]2.0.co;2	Culex territans	United States	Nearctic	Wild turkey (Meleagris gallopavo)	Avian	2		Traps + Aspirator	PCR	Urban/natural			Mixed
19058640	Host-feeding patterns of potential mosquito vectors in Connecticut, U.S.A.: molecular analysis of bloodmeals from 23 species of Aedes, Anopheles, Culex, Coquillettidia, Psorophora, and Uranotaenia	Molaei G, Andreadis TG, Armstrong PM, Diuk-Wasser M.	Molaei G	J Med Entomol	2008	10.1603/0022-2585(2008)45[1143:hpopmv]2.0.co;2	Culex territans	United States	Nearctic	European starling (Sturnus vulgaris)	Avian	1		Traps + Aspirator	PCR	Urban/natural			Mixed
19058640	Host-feeding patterns of potential mosquito vectors in Connecticut, U.S.A.: molecular analysis of bloodmeals from 23 species of Aedes, Anopheles, Culex, Coquillettidia, Psorophora, and Uranotaenia	Molaei G, Andreadis TG, Armstrong PM, Diuk-Wasser M.	Molaei G	J Med Entomol	2008	10.1603/0022-2585(2008)45[1143:hpopmv]2.0.co;2	Culex territans	United States	Nearctic	Turtle (Testudines sp.)	Reptile	4		Traps + Aspirator	PCR	Urban/natural			Mixed
19058640	Host-feeding patterns of potential mosquito vectors in Connecticut, U.S.A.: molecular analysis of bloodmeals from 23 species of Aedes, Anopheles, Culex, Coquillettidia, Psorophora, and Uranotaenia	Molaei G, Andreadis TG, Armstrong PM, Diuk-Wasser M.	Molaei G	J Med Entomol	2008	10.1603/0022-2585(2008)45[1143:hpopmv]2.0.co;2	Culex territans	United States	Nearctic	Frog (Anura Sp.)	Amphibian	3		Traps + Aspirator	PCR	Urban/natural			Mixed
26269379	Mammalophilic feeding behaviour of Culex quinquefasciatus mosquitoes collected in the cities of Chetumal and Cancun, Yucatán Peninsula, Mexico	Janssen N, Fernandez-Salas I, Díaz González EE, Gaytan-Burns A, Medina-de la Garza CE, Sanchez-Casas RM, Börstler J, Cadar D, Schmidt-Chanasit J, Jöst H.	Janssen N	Trop Med Int Health	2015	10.1111/tmi.12587	Culex quinquefasciatus	Mexico	Nearctic	Human (Homo sapiens)	Human	570.286	911	Aspirators	PCR	Urban	Indoor		Urban
26269379	Mammalophilic feeding behaviour of Culex quinquefasciatus mosquitoes collected in the cities of Chetumal and Cancun, Yucatán Peninsula, Mexico	Janssen N, Fernandez-Salas I, Díaz González EE, Gaytan-Burns A, Medina-de la Garza CE, Sanchez-Casas RM, Börstler J, Cadar D, Schmidt-Chanasit J, Jöst H.	Janssen N	Trop Med Int Health	2015	10.1111/tmi.12587	Culex quinquefasciatus	Mexico	Nearctic	Dog (Canis familiaris)	Non-human mammal	220.462	911	Aspirators	PCR	Urban	Indoor		Urban
26269379	Mammalophilic feeding behaviour of Culex quinquefasciatus mosquitoes collected in the cities of Chetumal and Cancun, Yucatán Peninsula, Mexico	Janssen N, Fernandez-Salas I, Díaz González EE, Gaytan-Burns A, Medina-de la Garza CE, Sanchez-Casas RM, Börstler J, Cadar D, Schmidt-Chanasit J, Jöst H.	Janssen N	Trop Med Int Health	2015	10.1111/tmi.12587	Culex quinquefasciatus	Mexico	Nearctic	Chicken (Gallus gallus)	Non-human mammal	57.393	911	Aspirators	PCR	Urban	Indoor		Urban
26269379	Mammalophilic feeding behaviour of Culex quinquefasciatus mosquitoes collected in the cities of Chetumal and Cancun, Yucatán Peninsula, Mexico	Janssen N, Fernandez-Salas I, Díaz González EE, Gaytan-Burns A, Medina-de la Garza CE, Sanchez-Casas RM, Börstler J, Cadar D, Schmidt-Chanasit J, Jöst H.	Janssen N	Trop Med Int Health	2015	10.1111/tmi.12587	Culex quinquefasciatus	Mexico	Nearctic	Cow (Bos taurus)	Non-human mammal	24.597	911	Aspirators	PCR	Urban	Indoor		Urban
26269379	Mammalophilic feeding behaviour of Culex quinquefasciatus mosquitoes collected in the cities of Chetumal and Cancun, Yucatán Peninsula, Mexico	Janssen N, Fernandez-Salas I, Díaz González EE, Gaytan-Burns A, Medina-de la Garza CE, Sanchez-Casas RM, Börstler J, Cadar D, Schmidt-Chanasit J, Jöst H.	Janssen N	Trop Med Int Health	2015	10.1111/tmi.12587	Culex quinquefasciatus	Mexico	Nearctic	Cat (Felis catus)	Non-human mammal	17.309	911	Aspirators	PCR	Urban	Indoor		Urban
26269379	Mammalophilic feeding behaviour of Culex quinquefasciatus mosquitoes collected in the cities of Chetumal and Cancun, Yucatán Peninsula, Mexico	Janssen N, Fernandez-Salas I, Díaz González EE, Gaytan-Burns A, Medina-de la Garza CE, Sanchez-Casas RM, Börstler J, Cadar D, Schmidt-Chanasit J, Jöst H.	Janssen N	Trop Med Int Health	2015	10.1111/tmi.12587	Culex quinquefasciatus	Mexico	Nearctic	Birds	Avian	12.754	911	Aspirators	PCR	Urban	Indoor		Urban
26269379	Mammalophilic feeding behaviour of Culex quinquefasciatus mosquitoes collected in the cities of Chetumal and Cancun, Yucatán Peninsula, Mexico	Janssen N, Fernandez-Salas I, Díaz González EE, Gaytan-Burns A, Medina-de la Garza CE, Sanchez-Casas RM, Börstler J, Cadar D, Schmidt-Chanasit J, Jöst H.	Janssen N	Trop Med Int Health	2015	10.1111/tmi.12587	Culex quinquefasciatus	Mexico	Nearctic	Pig (Sus scrofa)	Non-human mammal	3.644	911	Aspirators	PCR	Urban	Indoor		Urban
26269379	Mammalophilic feeding behaviour of Culex quinquefasciatus mosquitoes collected in the cities of Chetumal and Cancun, Yucatán Peninsula, Mexico	Janssen N, Fernandez-Salas I, Díaz González EE, Gaytan-Burns A, Medina-de la Garza CE, Sanchez-Casas RM, Börstler J, Cadar D, Schmidt-Chanasit J, Jöst H.	Janssen N	Trop Med Int Health	2015	10.1111/tmi.12587	Culex quinquefasciatus	Mexico	Nearctic	Guinea pig (Cavis porcellus)	Non-human mammal	0.911	911	Aspirators	PCR	Urban	Indoor		Urban
26269379	Mammalophilic feeding behaviour of Culex quinquefasciatus mosquitoes collected in the cities of Chetumal and Cancun, Yucatán Peninsula, Mexico	Janssen N, Fernandez-Salas I, Díaz González EE, Gaytan-Burns A, Medina-de la Garza CE, Sanchez-Casas RM, Börstler J, Cadar D, Schmidt-Chanasit J, Jöst H.	Janssen N	Trop Med Int Health	2015	10.1111/tmi.12587	Culex quinquefasciatus	Mexico	Nearctic	Virginia opossum (Didelphis virginiana)	Non-human mammal	0.911	911	Aspirators	PCR	Urban	Indoor		Urban
26269379	Mammalophilic feeding behaviour of Culex quinquefasciatus mosquitoes collected in the cities of Chetumal and Cancun, Yucatán Peninsula, Mexico	Janssen N, Fernandez-Salas I, Díaz González EE, Gaytan-Burns A, Medina-de la Garza CE, Sanchez-Casas RM, Börstler J, Cadar D, Schmidt-Chanasit J, Jöst H.	Janssen N	Trop Med Int Health	2015	10.1111/tmi.12587	Culex quinquefasciatus	Mexico	Nearctic	Mouse-eared bat (Myotis sp)	Non-human mammal	0.911	911	Aspirators	PCR	Urban	Indoor		Urban
26269379	Mammalophilic feeding behaviour of Culex quinquefasciatus mosquitoes collected in the cities of Chetumal and Cancun, Yucatán Peninsula, Mexico	Janssen N, Fernandez-Salas I, Díaz González EE, Gaytan-Burns A, Medina-de la Garza CE, Sanchez-Casas RM, Börstler J, Cadar D, Schmidt-Chanasit J, Jöst H.	Janssen N	Trop Med Int Health	2015	10.1111/tmi.12587	Culex quinquefasciatus	Mexico	Nearctic	Disc-winged bat (Thyroptera sp.)	Non-human mammal	0.911	911	Aspirators	PCR	Urban	Indoor		Urban
26269379	Mammalophilic feeding behaviour of Culex quinquefasciatus mosquitoes collected in the cities of Chetumal and Cancun, Yucatán Peninsula, Mexico	Janssen N, Fernandez-Salas I, Díaz González EE, Gaytan-Burns A, Medina-de la Garza CE, Sanchez-Casas RM, Börstler J, Cadar D, Schmidt-Chanasit J, Jöst H.	Janssen N	Trop Med Int Health	2015	10.1111/tmi.12587	Culex quinquefasciatus	Mexico	Nearctic	Turkey (Meleagris gallopavo)	Avian	2.733	911	Aspirators	PCR	Urban	Indoor		Urban
26269379	Mammalophilic feeding behaviour of Culex quinquefasciatus mosquitoes collected in the cities of Chetumal and Cancun, Yucatán Peninsula, Mexico	Janssen N, Fernandez-Salas I, Díaz González EE, Gaytan-Burns A, Medina-de la Garza CE, Sanchez-Casas RM, Börstler J, Cadar D, Schmidt-Chanasit J, Jöst H.	Janssen N	Trop Med Int Health	2015	10.1111/tmi.12587	Culex quinquefasciatus	Mexico	Nearctic	Northern mockingbird (Mimus polyglottos)	Avian	3.644	911	Aspirators	PCR	Urban	Indoor		Urban
26269379	Mammalophilic feeding behaviour of Culex quinquefasciatus mosquitoes collected in the cities of Chetumal and Cancun, Yucatán Peninsula, Mexico	Janssen N, Fernandez-Salas I, Díaz González EE, Gaytan-Burns A, Medina-de la Garza CE, Sanchez-Casas RM, Börstler J, Cadar D, Schmidt-Chanasit J, Jöst H.	Janssen N	Trop Med Int Health	2015	10.1111/tmi.12587	Culex quinquefasciatus	Mexico	Nearctic	Great-tailed grackle (Quiscalus mexicanus)	Avian	6.377	911	Aspirators	PCR	Urban	Indoor		Urban
26269379	Mammalophilic feeding behaviour of Culex quinquefasciatus mosquitoes collected in the cities of Chetumal and Cancun, Yucatán Peninsula, Mexico	Janssen N, Fernandez-Salas I, Díaz González EE, Gaytan-Burns A, Medina-de la Garza CE, Sanchez-Casas RM, Börstler J, Cadar D, Schmidt-Chanasit J, Jöst H.	Janssen N	Trop Med Int Health	2015	10.1111/tmi.12587	Culex quinquefasciatus	Mexico	Nearctic	Human (Homo sapiens)	Human	138.009	179	Aspirators	PCR	Urban	Indoor		Urban
26269379	Mammalophilic feeding behaviour of Culex quinquefasciatus mosquitoes collected in the cities of Chetumal and Cancun, Yucatán Peninsula, Mexico	Janssen N, Fernandez-Salas I, Díaz González EE, Gaytan-Burns A, Medina-de la Garza CE, Sanchez-Casas RM, Börstler J, Cadar D, Schmidt-Chanasit J, Jöst H.	Janssen N	Trop Med Int Health	2015	10.1111/tmi.12587	Culex quinquefasciatus	Mexico	Nearctic	Dog (Canis familiaris)	Non-human mammal	34.01	179	Aspirators	PCR	Urban	Indoor		Urban
26269379	Mammalophilic feeding behaviour of Culex quinquefasciatus mosquitoes collected in the cities of Chetumal and Cancun, Yucatán Peninsula, Mexico	Janssen N, Fernandez-Salas I, Díaz González EE, Gaytan-Burns A, Medina-de la Garza CE, Sanchez-Casas RM, Börstler J, Cadar D, Schmidt-Chanasit J, Jöst H.	Janssen N	Trop Med Int Health	2015	10.1111/tmi.12587	Culex quinquefasciatus	Mexico	Nearctic	Chicken (Gallus gallus)	Non-human mammal	3.043	179	Aspirators	PCR	Urban	Indoor		Urban
26269379	Mammalophilic feeding behaviour of Culex quinquefasciatus mosquitoes collected in the cities of Chetumal and Cancun, Yucatán Peninsula, Mexico	Janssen N, Fernandez-Salas I, Díaz González EE, Gaytan-Burns A, Medina-de la Garza CE, Sanchez-Casas RM, Börstler J, Cadar D, Schmidt-Chanasit J, Jöst H.	Janssen N	Trop Med Int Health	2015	10.1111/tmi.12587	Culex quinquefasciatus	Mexico	Nearctic	Cat (Felis catus)	Non-human mammal	1.969	179	Aspirators	PCR	Urban	Indoor		Urban
26269379	Mammalophilic feeding behaviour of Culex quinquefasciatus mosquitoes collected in the cities of Chetumal and Cancun, Yucatán Peninsula, Mexico	Janssen N, Fernandez-Salas I, Díaz González EE, Gaytan-Burns A, Medina-de la Garza CE, Sanchez-Casas RM, Börstler J, Cadar D, Schmidt-Chanasit J, Jöst H.	Janssen N	Trop Med Int Health	2015	10.1111/tmi.12587	Culex quinquefasciatus	Mexico	Nearctic	Lacertid lizard (Acanthodactylus sp.)	Reptile	1.969	179	Aspirators	PCR	Urban	Indoor		Urban
21845952	Blood meal identification and prevalence of avian malaria parasite in mosquitoes collected at Kushiro wetland, a subarctic zone of Japan	Ejiri H, Sato Y, Kim KS, Tsuda Y, Murata K, Saito K, Watanabe Y, Shimura Y, Yukawa M.	Ejiri H	J Med Entomol	2011	10.1603/me11053	Culex orientalis	Japan	Palearctic	Cow (Bos taurus)	Non-human mammal	8	25	Traps + Sweeps	PCR	Zoo			Zoo
21845952	Blood meal identification and prevalence of avian malaria parasite in mosquitoes collected at Kushiro wetland, a subarctic zone of Japan	Ejiri H, Sato Y, Kim KS, Tsuda Y, Murata K, Saito K, Watanabe Y, Shimura Y, Yukawa M.	Ejiri H	J Med Entomol	2011	10.1603/me11053	Culex orientalis	Japan	Palearctic	Mandarin duck (Aix galericulata)	Avian	1	25	Traps + Sweeps	PCR	Zoo			Zoo
21845952	Blood meal identification and prevalence of avian malaria parasite in mosquitoes collected at Kushiro wetland, a subarctic zone of Japan	Ejiri H, Sato Y, Kim KS, Tsuda Y, Murata K, Saito K, Watanabe Y, Shimura Y, Yukawa M.	Ejiri H	J Med Entomol	2011	10.1603/me11053	Culex orientalis	Japan	Palearctic	Steller's sea eagle (haliaeetus pelagicus)	Avian	10	25	Traps + Sweeps	PCR	Zoo			Zoo
21845952	Blood meal identification and prevalence of avian malaria parasite in mosquitoes collected at Kushiro wetland, a subarctic zone of Japan	Ejiri H, Sato Y, Kim KS, Tsuda Y, Murata K, Saito K, Watanabe Y, Shimura Y, Yukawa M.	Ejiri H	J Med Entomol	2011	10.1603/me11053	Culex orientalis	Japan	Palearctic	White-tailed eagle (haliaeetus albicilla)	Avian	1	25	Traps + Sweeps	PCR	Zoo			Zoo
21395423	Temporal analysis of feeding patterns of Culex erraticus in central Alabama	Oliveira A, Katholi CR, Burkett-Cadena N, Hassan HK, Kristensen S, Unnasch TR.	Oliveira A	Vector Borne Zoonotic Dis	2011	10.1089/vbz.2009.0258	Culex erraticus	United States	Nearctic	White-tailed deer (Odocoileus virginianus)	Non-human mammal	517	1099	Traps + Aspirator + Sweeps	PCR	Natural/rural			Mixed
21395423	Temporal analysis of feeding patterns of Culex erraticus in central Alabama	Oliveira A, Katholi CR, Burkett-Cadena N, Hassan HK, Kristensen S, Unnasch TR.	Oliveira A	Vector Borne Zoonotic Dis	2011	10.1089/vbz.2009.0258	Culex erraticus	United States	Nearctic	Great blue heron (Ardea herodias)	Avian	118	1099	Traps + Aspirator + Sweeps	PCR	Natural/rural			Mixed
21395423	Temporal analysis of feeding patterns of Culex erraticus in central Alabama	Oliveira A, Katholi CR, Burkett-Cadena N, Hassan HK, Kristensen S, Unnasch TR.	Oliveira A	Vector Borne Zoonotic Dis	2011	10.1089/vbz.2009.0258	Culex erraticus	United States	Nearctic	Yellow-crowned night heron (Nyctanassa violacea )	Avian	66	1099	Traps + Aspirator + Sweeps	PCR	Natural/rural			Mixed
20380306	Host feeding patterns of Culex mosquitoes (Diptera: Culicidae) in East Baton Rouge Parish, Louisiana	Mackay AJ, Kramer WL, Meece JK, Brumfield RT, Foil LD.	Mackay AJ	J Med Entomol	2010	10.1603/me09168	Culex quinquefasciatus	United States	Nearctic	Northern cardinal (Cardinalis cardinalis)	Avian	102	687	Traps	PCR	Urban/rural/natural			Mixed
20380306	Host feeding patterns of Culex mosquitoes (Diptera: Culicidae) in East Baton Rouge Parish, Louisiana	Mackay AJ, Kramer WL, Meece JK, Brumfield RT, Foil LD.	Mackay AJ	J Med Entomol	2010	10.1603/me09168	Culex quinquefasciatus	United States	Nearctic	Northern mockingbird (Mimus polyglottos)	Avian	62	687	Traps	PCR	Urban/rural/natural			Mixed
20380306	Host feeding patterns of Culex mosquitoes (Diptera: Culicidae) in East Baton Rouge Parish, Louisiana	Mackay AJ, Kramer WL, Meece JK, Brumfield RT, Foil LD.	Mackay AJ	J Med Entomol	2010	10.1603/me09168	Culex quinquefasciatus	United States	Nearctic	Common grackle (Quiscalus quiscula)	Avian	43	687	Traps	PCR	Urban/rural/natural			Mixed
20380306	Host feeding patterns of Culex mosquitoes (Diptera: Culicidae) in East Baton Rouge Parish, Louisiana	Mackay AJ, Kramer WL, Meece JK, Brumfield RT, Foil LD.	Mackay AJ	J Med Entomol	2010	10.1603/me09168	Culex quinquefasciatus	United States	Nearctic	Mourning dove (Zenaida macroura)	Avian	33	687	Traps	PCR	Urban/rural/natural			Mixed
20380306	Host feeding patterns of Culex mosquitoes (Diptera: Culicidae) in East Baton Rouge Parish, Louisiana	Mackay AJ, Kramer WL, Meece JK, Brumfield RT, Foil LD.	Mackay AJ	J Med Entomol	2010	10.1603/me09168	Culex quinquefasciatus	United States	Nearctic	Chicken (Gallus gallus)	Avian	28	687	Traps	PCR	Urban/rural/natural			Mixed
20380306	Host feeding patterns of Culex mosquitoes (Diptera: Culicidae) in East Baton Rouge Parish, Louisiana	Mackay AJ, Kramer WL, Meece JK, Brumfield RT, Foil LD.	Mackay AJ	J Med Entomol	2010	10.1603/me09168	Culex quinquefasciatus	United States	Nearctic	House sparrow (Passer domesticus)	Avian	22	687	Traps	PCR	Urban/rural/natural			Mixed
20380306	Host feeding patterns of Culex mosquitoes (Diptera: Culicidae) in East Baton Rouge Parish, Louisiana	Mackay AJ, Kramer WL, Meece JK, Brumfield RT, Foil LD.	Mackay AJ	J Med Entomol	2010	10.1603/me09168	Culex quinquefasciatus	United States	Nearctic	Brown thrasher (Toxostoma rufum)	Avian	16	687	Traps	PCR	Urban/rural/natural			Mixed
20380306	Host feeding patterns of Culex mosquitoes (Diptera: Culicidae) in East Baton Rouge Parish, Louisiana	Mackay AJ, Kramer WL, Meece JK, Brumfield RT, Foil LD.	Mackay AJ	J Med Entomol	2010	10.1603/me09168	Culex quinquefasciatus	United States	Nearctic	Blue jay (Cyanocitta cristata)	Avian	13	687	Traps	PCR	Urban/rural/natural			Mixed
20380306	Host feeding patterns of Culex mosquitoes (Diptera: Culicidae) in East Baton Rouge Parish, Louisiana	Mackay AJ, Kramer WL, Meece JK, Brumfield RT, Foil LD.	Mackay AJ	J Med Entomol	2010	10.1603/me09168	Culex quinquefasciatus	United States	Nearctic	Tufted titmouse (Baeolophus bicolor)	Avian	9	687	Traps	PCR	Urban/rural/natural			Mixed
20380306	Host feeding patterns of Culex mosquitoes (Diptera: Culicidae) in East Baton Rouge Parish, Louisiana	Mackay AJ, Kramer WL, Meece JK, Brumfield RT, Foil LD.	Mackay AJ	J Med Entomol	2010	10.1603/me09168	Culex quinquefasciatus	United States	Nearctic	Fish crow (Corvis ossifragus)	Avian	8	687	Traps	PCR	Urban/rural/natural			Mixed
20380306	Host feeding patterns of Culex mosquitoes (Diptera: Culicidae) in East Baton Rouge Parish, Louisiana	Mackay AJ, Kramer WL, Meece JK, Brumfield RT, Foil LD.	Mackay AJ	J Med Entomol	2010	10.1603/me09168	Culex quinquefasciatus	United States	Nearctic	Carolina Chickadae (Partus carolinensis)	Avian	7	687	Traps	PCR	Urban/rural/natural			Mixed
20380306	Host feeding patterns of Culex mosquitoes (Diptera: Culicidae) in East Baton Rouge Parish, Louisiana	Mackay AJ, Kramer WL, Meece JK, Brumfield RT, Foil LD.	Mackay AJ	J Med Entomol	2010	10.1603/me09168	Culex quinquefasciatus	United States	Nearctic	Yellow-billed cuckoo (Coccyzus americanus)	Avian	7	687	Traps	PCR	Urban/rural/natural			Mixed
20380306	Host feeding patterns of Culex mosquitoes (Diptera: Culicidae) in East Baton Rouge Parish, Louisiana	Mackay AJ, Kramer WL, Meece JK, Brumfield RT, Foil LD.	Mackay AJ	J Med Entomol	2010	10.1603/me09168	Culex quinquefasciatus	United States	Nearctic	Barred owl (Strix varia)	Avian	5	687	Traps	PCR	Urban/rural/natural			Mixed
20380306	Host feeding patterns of Culex mosquitoes (Diptera: Culicidae) in East Baton Rouge Parish, Louisiana	Mackay AJ, Kramer WL, Meece JK, Brumfield RT, Foil LD.	Mackay AJ	J Med Entomol	2010	10.1603/me09168	Culex quinquefasciatus	United States	Nearctic	Grey catbird (Dumetella carolinensis)	Avian	5	687	Traps	PCR	Urban/rural/natural			Mixed
20380306	Host feeding patterns of Culex mosquitoes (Diptera: Culicidae) in East Baton Rouge Parish, Louisiana	Mackay AJ, Kramer WL, Meece JK, Brumfield RT, Foil LD.	Mackay AJ	J Med Entomol	2010	10.1603/me09168	Culex quinquefasciatus	United States	Nearctic	Purple martin (progene subis)	Avian	5	687	Traps	PCR	Urban/rural/natural			Mixed
20380306	Host feeding patterns of Culex mosquitoes (Diptera: Culicidae) in East Baton Rouge Parish, Louisiana	Mackay AJ, Kramer WL, Meece JK, Brumfield RT, Foil LD.	Mackay AJ	J Med Entomol	2010	10.1603/me09168	Culex quinquefasciatus	United States	Nearctic	Green heron (Butorides virescens)	Avian	4	687	Traps	PCR	Urban/rural/natural			Mixed
20380306	Host feeding patterns of Culex mosquitoes (Diptera: Culicidae) in East Baton Rouge Parish, Louisiana	Mackay AJ, Kramer WL, Meece JK, Brumfield RT, Foil LD.	Mackay AJ	J Med Entomol	2010	10.1603/me09168	Culex quinquefasciatus	United States	Nearctic	Mallard (Anas platyrhynchos)	Avian	4	687	Traps	PCR	Urban/rural/natural			Mixed
20380306	Host feeding patterns of Culex mosquitoes (Diptera: Culicidae) in East Baton Rouge Parish, Louisiana	Mackay AJ, Kramer WL, Meece JK, Brumfield RT, Foil LD.	Mackay AJ	J Med Entomol	2010	10.1603/me09168	Culex quinquefasciatus	United States	Nearctic	Summer tanager (Piranga rubra)	Avian	4	687	Traps	PCR	Urban/rural/natural			Mixed
20380306	Host feeding patterns of Culex mosquitoes (Diptera: Culicidae) in East Baton Rouge Parish, Louisiana	Mackay AJ, Kramer WL, Meece JK, Brumfield RT, Foil LD.	Mackay AJ	J Med Entomol	2010	10.1603/me09168	Culex quinquefasciatus	United States	Nearctic	Eastern bluebird (Sialia sialis)	Avian	3	687	Traps	PCR	Urban/rural/natural			Mixed
20380306	Host feeding patterns of Culex mosquitoes (Diptera: Culicidae) in East Baton Rouge Parish, Louisiana	Mackay AJ, Kramer WL, Meece JK, Brumfield RT, Foil LD.	Mackay AJ	J Med Entomol	2010	10.1603/me09168	Culex quinquefasciatus	United States	Nearctic	European starling (Sturnus vulgaris)	Avian	3	687	Traps	PCR	Urban/rural/natural			Mixed
20380306	Host feeding patterns of Culex mosquitoes (Diptera: Culicidae) in East Baton Rouge Parish, Louisiana	Mackay AJ, Kramer WL, Meece JK, Brumfield RT, Foil LD.	Mackay AJ	J Med Entomol	2010	10.1603/me09168	Culex quinquefasciatus	United States	Nearctic	Red-eyed vireo (Vireo olivaceus)	Avian	3	687	Traps	PCR	Urban/rural/natural			Mixed
20380306	Host feeding patterns of Culex mosquitoes (Diptera: Culicidae) in East Baton Rouge Parish, Louisiana	Mackay AJ, Kramer WL, Meece JK, Brumfield RT, Foil LD.	Mackay AJ	J Med Entomol	2010	10.1603/me09168	Culex quinquefasciatus	United States	Nearctic	Red-shouldered hawk (Buteo jamaicensis)	Avian	3	687	Traps	PCR	Urban/rural/natural			Mixed
20380306	Host feeding patterns of Culex mosquitoes (Diptera: Culicidae) in East Baton Rouge Parish, Louisiana	Mackay AJ, Kramer WL, Meece JK, Brumfield RT, Foil LD.	Mackay AJ	J Med Entomol	2010	10.1603/me09168	Culex quinquefasciatus	United States	Nearctic	Blue-grey gnatcatcher (Polioptila caerulea)	Avian	2	687	Traps	PCR	Urban/rural/natural			Mixed
20380306	Host feeding patterns of Culex mosquitoes (Diptera: Culicidae) in East Baton Rouge Parish, Louisiana	Mackay AJ, Kramer WL, Meece JK, Brumfield RT, Foil LD.	Mackay AJ	J Med Entomol	2010	10.1603/me09168	Culex quinquefasciatus	United States	Nearctic	Great blue heron (Ardea herodias)	Avian	2	687	Traps	PCR	Urban/rural/natural			Mixed
20380306	Host feeding patterns of Culex mosquitoes (Diptera: Culicidae) in East Baton Rouge Parish, Louisiana	Mackay AJ, Kramer WL, Meece JK, Brumfield RT, Foil LD.	Mackay AJ	J Med Entomol	2010	10.1603/me09168	Culex quinquefasciatus	United States	Nearctic	White-eyed vireo (Vireo griseus)	Avian	2	687	Traps	PCR	Urban/rural/natural			Mixed
20380306	Host feeding patterns of Culex mosquitoes (Diptera: Culicidae) in East Baton Rouge Parish, Louisiana	Mackay AJ, Kramer WL, Meece JK, Brumfield RT, Foil LD.	Mackay AJ	J Med Entomol	2010	10.1603/me09168	Culex quinquefasciatus	United States	Nearctic	Wood thrush (Hylocichla mustelina)	Avian	2	687	Traps	PCR	Urban/rural/natural			Mixed
20380306	Host feeding patterns of Culex mosquitoes (Diptera: Culicidae) in East Baton Rouge Parish, Louisiana	Mackay AJ, Kramer WL, Meece JK, Brumfield RT, Foil LD.	Mackay AJ	J Med Entomol	2010	10.1603/me09168	Culex quinquefasciatus	United States	Nearctic	Wild turkey (Meleagris gallopavo)	Avian	1	687	Traps	PCR	Urban/rural/natural			Mixed
20380306	Host feeding patterns of Culex mosquitoes (Diptera: Culicidae) in East Baton Rouge Parish, Louisiana	Mackay AJ, Kramer WL, Meece JK, Brumfield RT, Foil LD.	Mackay AJ	J Med Entomol	2010	10.1603/me09168	Culex quinquefasciatus	United States	Nearctic	Red-winged blackbird (Agelaius phoeniceus)	Avian	1	687	Traps	PCR	Urban/rural/natural			Mixed
20380306	Host feeding patterns of Culex mosquitoes (Diptera: Culicidae) in East Baton Rouge Parish, Louisiana	Mackay AJ, Kramer WL, Meece JK, Brumfield RT, Foil LD.	Mackay AJ	J Med Entomol	2010	10.1603/me09168	Culex quinquefasciatus	United States	Nearctic	Northern raccoon (Procyon lotor)	Non-human mammal	79	687	Traps	PCR	Urban/rural/natural			Mixed
20380306	Host feeding patterns of Culex mosquitoes (Diptera: Culicidae) in East Baton Rouge Parish, Louisiana	Mackay AJ, Kramer WL, Meece JK, Brumfield RT, Foil LD.	Mackay AJ	J Med Entomol	2010	10.1603/me09168	Culex quinquefasciatus	United States	Nearctic	Dog (Canis familiaris)	Non-human mammal	57	687	Traps	PCR	Urban/rural/natural			Mixed
20380306	Host feeding patterns of Culex mosquitoes (Diptera: Culicidae) in East Baton Rouge Parish, Louisiana	Mackay AJ, Kramer WL, Meece JK, Brumfield RT, Foil LD.	Mackay AJ	J Med Entomol	2010	10.1603/me09168	Culex quinquefasciatus	United States	Nearctic	Human (Homo sapiens)	Human	48	687	Traps	PCR	Urban/rural/natural			Mixed
20380306	Host feeding patterns of Culex mosquitoes (Diptera: Culicidae) in East Baton Rouge Parish, Louisiana	Mackay AJ, Kramer WL, Meece JK, Brumfield RT, Foil LD.	Mackay AJ	J Med Entomol	2010	10.1603/me09168	Culex quinquefasciatus	United States	Nearctic	Virginia opossum (Didelphis virginiana)	Non-human mammal	41	687	Traps	PCR	Urban/rural/natural			Mixed
20380306	Host feeding patterns of Culex mosquitoes (Diptera: Culicidae) in East Baton Rouge Parish, Louisiana	Mackay AJ, Kramer WL, Meece JK, Brumfield RT, Foil LD.	Mackay AJ	J Med Entomol	2010	10.1603/me09168	Culex quinquefasciatus	United States	Nearctic	Horse (Equus caballus)	Non-human mammal	19	687	Traps	PCR	Urban/rural/natural			Mixed
20380306	Host feeding patterns of Culex mosquitoes (Diptera: Culicidae) in East Baton Rouge Parish, Louisiana	Mackay AJ, Kramer WL, Meece JK, Brumfield RT, Foil LD.	Mackay AJ	J Med Entomol	2010	10.1603/me09168	Culex quinquefasciatus	United States	Nearctic	Cat (Felis catus)	Non-human mammal	11	687	Traps	PCR	Urban/rural/natural			Mixed
20380306	Host feeding patterns of Culex mosquitoes (Diptera: Culicidae) in East Baton Rouge Parish, Louisiana	Mackay AJ, Kramer WL, Meece JK, Brumfield RT, Foil LD.	Mackay AJ	J Med Entomol	2010	10.1603/me09168	Culex quinquefasciatus	United States	Nearctic	Cow (Bos taurus)	Non-human mammal	5	687	Traps	PCR	Urban/rural/natural			Mixed
20380306	Host feeding patterns of Culex mosquitoes (Diptera: Culicidae) in East Baton Rouge Parish, Louisiana	Mackay AJ, Kramer WL, Meece JK, Brumfield RT, Foil LD.	Mackay AJ	J Med Entomol	2010	10.1603/me09168	Culex quinquefasciatus	United States	Nearctic	Nine-banded armadillo (Dasypus novemcinctus)	Non-human mammal	5	687	Traps	PCR	Urban/rural/natural			Mixed
20380306	Host feeding patterns of Culex mosquitoes (Diptera: Culicidae) in East Baton Rouge Parish, Louisiana	Mackay AJ, Kramer WL, Meece JK, Brumfield RT, Foil LD.	Mackay AJ	J Med Entomol	2010	10.1603/me09168	Culex quinquefasciatus	United States	Nearctic	White-tailed deer (Odocoileus virginianus)	Non-human mammal	4	687	Traps	PCR	Urban/rural/natural			Mixed
20380306	Host feeding patterns of Culex mosquitoes (Diptera: Culicidae) in East Baton Rouge Parish, Louisiana	Mackay AJ, Kramer WL, Meece JK, Brumfield RT, Foil LD.	Mackay AJ	J Med Entomol	2010	10.1603/me09168	Culex quinquefasciatus	United States	Nearctic	Pig (Sus scrofa)	Non-human mammal	3	687	Traps	PCR	Urban/rural/natural			Mixed
20380306	Host feeding patterns of Culex mosquitoes (Diptera: Culicidae) in East Baton Rouge Parish, Louisiana	Mackay AJ, Kramer WL, Meece JK, Brumfield RT, Foil LD.	Mackay AJ	J Med Entomol	2010	10.1603/me09168	Culex quinquefasciatus	United States	Nearctic	Hispid cotton rat (sigmodon hispidus)	Non-human mammal	22	687	Traps	PCR	Urban/rural/natural			Mixed
20380306	Host feeding patterns of Culex mosquitoes (Diptera: Culicidae) in East Baton Rouge Parish, Louisiana	Mackay AJ, Kramer WL, Meece JK, Brumfield RT, Foil LD.	Mackay AJ	J Med Entomol	2010	10.1603/me09168	Culex quinquefasciatus	United States	Nearctic	Fox squirrel (Sciurus niger)	Non-human mammal	1	687	Traps	PCR	Urban/rural/natural			Mixed
[truncated: 2,737 more rows]
