# Supplementary material for: Meta-analyses of Culex blood-meals indicates strong regional effect on feeding patterns
Source: PLoS Negl Trop Dis. 2025 Jan 24;19(1):e0012245. doi: 10.1371/journal.pntd.0012245 (PMC11785302; doi:10.1371/journal.pntd.0012245)
Supplement: S1 Code — (R) [file pntd.0012245.s002.R]

#####CODE FOR FIGURE 1. MAP#########

# Load library
library(ggplot2)
library(maps)
library(sf)
library(viridis)

# Load data


# Create background map 
map <- map("world",col="grey", fill=TRUE)
world_map = map_data("world")
map.world <- map_data("world")
data$Interval <- as.factor(data$Interval)

# Make map with viridis, scaled circles, correct labels 
ggplot() + borders(colour = "grey85") +
  geom_polygon(data = map.world, aes(x=long, y = lat, group = group), fill="grey87", alpha=0.3) + 
  geom_point(data=data, aes(x=Long, y=Lat, size=Studies, color=Species)) + 
  scale_size_continuous(range=c(2,8)) +  scale_color_viridis(direction = -1) +
  theme_void() + theme(legend.position="right", legend.title = element_text(size = 11)) +
  labs(color = "Number of species") + labs(size = "Number of publications") +
  ylim(-120,1000) + coord_map(xlim=c(-180,180)) 

#####CODE FOR FIGURE 2. Tanglegram#########


#Import libraries
library(ggplot2)
library(ggtree)
library(tidyverse)
library("readxl")
library(ape)
install.packages('dendextend')
library(dendextend)
require(stringr)
install.packages('phytools')
library(phytools)
library(rcompanion)

#Download newick phylogeny tree in R format
setwd("C:/Users/jetgriep/OneDrive - The University of Liverpool/Project 5 Culex host preference/Article/Article for submission/Resubmission/Supplementary materials/Figure 2. Tanglegram")
tree <- read.tree(file = "2910_Newick")
tree$tip.label <- str_replace_all(tree$tip.label, "'", "")
tree
plot(tree)

#Check if all are true
is.ultrametric(tree)
is.binary.tree(tree)
is.rooted(tree)

#Create feeding tree
finalfeeds <- Feedingdata
di <- data.frame(finalfeeds)
dist(di,method="manhattan")
d=dist(di)
hc2=hclust(d,method="complete")
plot <- plot(as.dendrogram(hc2))

hc2
tree$tip.label

#Make tanglegram
tanglegram(tree, hc2, lwd = 2.0, margin_inner = 9.0, margin_outer = 3.0, sort = TRUE, match_order_by_labels = TRUE, common_subtrees_color_lines = TRUE, highlight_distinct_edges  = FALSE, highlight_branches_lwd = FALSE)

#Make bar chart
library(tidyr)
library(dplyr)

Feedingbar
ggplot(Feedingbar, aes(x=factor(Species),
                       y=Percentage, fill=Host)) + geom_col() + theme_classic() 

p <- ggplot(Feedingbar, aes(x=factor(Species, level=c('Cx.atratus', 
                                                      'Cx.bahamensis', 
                                                      'Cx.janitor', 
                                                      'Cx.pilosus', 
                                                      'Cx.hortensis', 
                                                      'Cx.melanoconion.sp.', 
                                                      'Cx.amazonensis', 
                                                      'Cx.microculex.sp.', 
                                                      'Cx.territans', 
                                                      'Cx.apicinus', 
                                                      'Cx.erraticus', 
                                                      'Cx.erythrothorax', 
                                                      'Cx.restrictor', 
                                                      'Cx.nigripalpus', 
                                                      'Cx.perexiguus', 
                                                      'Cx.sitiens', 
                                                      'Cx.quinquefasciatus', 
                                                      'Cx.eduardoi', 
                                                      'Cx.annulirostris', 
                                                      'Cx.taeniopus', 
                                                      'Cx.coronator', 
                                                      'Cx.salinarius', 
                                                      'Cx.declarator', 
                                                      'Cx.theileri', 
                                                      'Cx.gelidus', 
                                                      'Cx.poicilipes', 
                                                      'Cx.annulioris', 
                                                      'Cx.caudelli', 
                                                      'Cx.crinicauda', 
                                                      'Cx.maxi', 
                                                      'Cx.spissipes', 
                                                      'Cx.tritaeniorhynchus', 
                                                      'Cx.chidesteri', 
                                                      'Cx.neavei', 
                                                      'Cx.univittatus', 
                                                      'Cx.vaxus', 
                                                      'Cx.antennatus', 
                                                      'Cx.decens', 
                                                      'Cx.pedroi', 
                                                      'Cx.zombaensis', 
                                                      'Cx.bitaeniorhynchus', 
                                                      'Cx.australicus', 
                                                      'Cx.interrogator', 
                                                      'Cx.intrincatus', 
                                                      'Cx.lactator', 
                                                      'Cx.mollis', 
                                                      'Cx.modestus', 
                                                      'Cx.stigmatosoma', 
                                                      'Cx.globocoxitus', 
                                                      'Cx.pip.pallens', 
                                                      'Cx.restuans', 
                                                      'Cx.orientalis', 
                                                      'Cx.pip.molestus', 
                                                      'Cx.dolosus', 
                                                      'Cx.orbostiensis', 
                                                      'Cx.tarsalis', 
                                                      'Cx.pip.pipiens')), 
                            y=Percentage, fill=Host)) + geom_col() + theme_classic() 

p + coord_flip() +  theme(axis.title.y = element_blank()) + scale_fill_brewer(labels=c('Amphibian', 'Avian', 'Human', 'Non-human mammal', 'Reptile'), palette="Set2") 


##Bar ordered to phylogeny
pphylo <- ggplot(Feedingbar, aes(x=factor(Species, level=c('Cx.hortensis', 
                                                           'Cx.amazonensis',
                                                           'Cx.caudelli', 
                                                           'Cx.erraticus',
                                                           'Cx.pedroi',
                                                           'Cx.taeniopus', 
                                                           'Cx.atratus', 
                                                           'Cx.intrincatus',
                                                           'Cx.melanoconion.sp.', 
                                                           'Cx.pilosus',
                                                           'Cx.vaxus',
                                                           'Cx.microculex.sp.',
                                                           'Cx.spissipes', 
                                                           'Cx.restrictor', 
                                                           'Cx.orbostiensis', 
                                                           'Cx.antennatus', 
                                                           'Cx.decens', 
                                                           'Cx.neavei', 
                                                           'Cx.perexiguus',
                                                           'Cx.univittatus', 
                                                           'Cx.annulioris',
                                                           'Cx.apicinus',
                                                           'Cx.bitaeniorhynchus', 
                                                           'Cx.poicilipes', 
                                                           'Cx.coronator', 
                                                           'Cx.maxi', 
                                                           'Cx.bahamensis',
                                                           'Cx.declarator',
                                                           'Cx.lactator', 
                                                           'Cx.chidesteri', 
                                                           'Cx.mollis', 
                                                           'Cx.nigripalpus', 
                                                           'Cx.interrogator',
                                                           'Cx.dolosus', 
                                                           'Cx.eduardoi', 
                                                           'Cx.salinarius', 
                                                           'Cx.erythrothorax', 
                                                           'Cx.janitor', 
                                                           'Cx.stigmatosoma', 
                                                           'Cx.restuans', 
                                                           'Cx.tarsalis',
                                                           'Cx.crinicauda', 
                                                           'Cx.orientalis', 
                                                           'Cx.annulirostris',
                                                           'Cx.tritaeniorhynchus', 
                                                           'Cx.australicus',
                                                           'Cx.globocoxitus', 
                                                           'Cx.gelidus', 
                                                           'Cx.modestus',
                                                           'Cx.pip.molestus', 
                                                           'Cx.pip.pallens',
                                                           'Cx.pip.pipiens',
                                                           'Cx.quinquefasciatus', 
                                                           'Cx.theileri',
                                                           'Cx.zombaensis', 
                                                           'Cx.sitiens', 
                                                           'Cx.territans')), 
                                 y=Percentage, fill=Host)) + geom_col() + theme_classic() 

pphylo + coord_flip() +  theme(axis.title.y = element_blank()) + scale_fill_brewer(labels=c('Amphibian', 'Avian', 'Human', 'Non-human mammal', 'Reptile'), palette="Set2") 


#Baker's gamma index
#Convert hclust into dendograms
dend1 <- as.dendrogram(tree)
dend2 <- as.dendrogram(hc2)

#Calculate Baker's gamma index 
cor_bakers_gamma(dend1, dend2)

#Calculate the statistical significance of Baker's gamma index 
set.seed(999)
the_cor <- cor_bakers_gamma(dend1, dend1)
the_cor2 <- cor_bakers_gamma(dend1, dend2)
the_cor
the_cor2

R <- 100
cor_bakers_gamma_results <- numeric(R)
dend_mixed <- dend1
for(i in 1:R) {
  dend_mixed <- sample.dendrogram(dend_mixed, replace = FALSE)
  cor_bakers_gamma_results[i] <- cor_bakers_gamma(dend1, dend_mixed)
}
plot(density(cor_bakers_gamma_results),
     main = "Baker's gamma distribution under H0",
     xlim = c(-1,1))
abline(v = 0, lty = 2)
abline(v = the_cor, lty = 2, col = 2)
abline(v = the_cor2, lty = 2, col = 4)
legend("topleft", legend = c("cor", "cor2"), fill = c(2,4))
round(sum(the_cor2 < cor_bakers_gamma_results)/ R, 4)

title(sub = paste("One sided p-value:",
                  "cor =",  round(sum(the_cor < cor_bakers_gamma_results)/ R, 4),
                  " ; cor2 =",  round(sum(the_cor2 < cor_bakers_gamma_results)/ R, 4)
))


#Pearson correlation
dendlist <- dendlist(dend1, dend2)

tanglegram(dendlist, sort=T, main_left = "Mosquito phylogeny", main_right = "Feeding", common_subtrees_color_branches = FALSE, lwd=1, lab.cex= 1, margin_inner = 7, main="", columns_width= c(5,1,5), highlight_branches_lwd=FALSE, highlight_distinct_edges=FALSE)

#How is the entanglement (quality of alignment, lower is better)?
dendlist %>% entanglement

#Correlation
cor.dendlist(dendlist, method_coef = "pearson")

########CODE for Fig.3 Feeding across realms#########
# Libraries
library(ggplot2)
library(dplyr)
library(ggpubr)
library(tidyr)
library(ggrepel)

Realmdata

ggplot(Realmdata, aes(x = Realm, y = Percentage, fill = Host)) + 
  geom_bar(stat = "identity") + theme_classic() + scale_fill_brewer(palette="Set2") + 
  ylab("Percentage (%)") + xlab(" ") +
  geom_text(
    aes(label = Percentage),
    size = 3,
    position = position_stack(vjust = 0.5)) +
  facet_wrap(~Species, nrow = 6) 

##PIPIENS 

pipchi

# Original dataset as a matrix
data <- pipchi
pipchi

# Pairwise comparisons
# Afrotropical vs. Australasian
data_afro_aus <- data[, c("Afrotropical", "Australasian")]
data_afro_aus
chi_data_afro_aus <- data_afro_aus[-5,]
chi_data_afro_aus

# Afrotropical vs. Nearctic
data_afro_nea <- data[, c("Afrotropical", "Nearctic")]
chi_data_afro_nea <- data_afro_nea

# Afrotropical vs. Neotropical
data_afro_neo <- data[, c("Afrotropical", "Neotropical")]
data_afro_neo
chi_data_afro_neo <- data_afro_neo[-5,]
chi_data_afro_neo 

# Afrotropical vs. Palearctic
data_afro_pal <- data[, c("Afrotropical", "Palearctic")]
data_afro_pal

# Australasian vs. Nearctic
data_aus_nea <- data[, c("Australasian", "Nearctic")]
data_aus_nea
chi_data_aus_nea <- data_aus_nea[-1,]
chi_data_aus_nea

# Australasian vs. Neotropical
data_aus_neo <- data[, c("Australasian", "Neotropical")]
data_aus_neo
chi_data_aus_neo1 <- data_aus_neo[-1,]
chi_data_aus_neo1
chi_data_aus_neo2 <- chi_data_aus_neo1[-4,]
chi_data_aus_neo2

# Australasian vs. Palearctic
data_aus_pal <- data[, c("Australasian", "Palearctic")]
data_aus_pal
chi_data_aus_pal <- data_aus_pal[-1,]
chi_data_aus_pal

# Nearctic vs. Neotropical
data_nea_neo <- data[, c("Nearctic", "Neotropical")]
data_nea_neo
chi_data_nea_neo <- data_nea_neo[-1,]
chi_data_nea_neo2 <- chi_data_nea_neo[-4,]
chi_data_nea_neo2

# Nearctic vs. Palearctic
data_nea_pal <- data[, c("Nearctic", "Palearctic")]
data_nea_pal
chi_data_nea_pal <- data_nea_pal[-1,]
chi_data_nea_pal

# Neotropical vs. Palearctic
data_neo_pal <- data[, c("Neotropical", "Palearctic")]
data_neo_pal
chi_data_neo_pal <- data_neo_pal[-1,]
chi_data_neo_pal

###PIPIENS CHI SQUARES
chisq.test(chi_data_afro_aus)
chisq.test(chi_data_afro_nea)
chisq.test(chi_data_afro_neo)
chisq.test(data_afro_pal)
chisq.test(chi_data_aus_nea)
chisq.test(chi_data_aus_neo2)
chisq.test(chi_data_aus_pal)
chisq.test(chi_data_nea_neo2)
chisq.test(chi_data_nea_pal)
chisq.test(chi_data_neo_pal)

####Quinquefasciatus
quichi

# Creating the data matrix
data <- quichi

# Afrotropical vs Australasian
data_afro_aus <- data[, c("Afrotropical", "Australasian")]
chi_square_afro_aus <- chisq.test(data_afro_aus2)
print("Afrotropical vs Australasian")
print(chi_square_afro_aus)

# Afrotropical vs Indomalayan
data_afro_indo <- data[, c("Afrotropical", "Indomalayan")]
chi_square_afro_indo <- chisq.test(data_afro_indo2)
print("Afrotropical vs Indomalayan")
print(chi_square_afro_indo)

# Afrotropical vs Nearctic
data_afro_nearctic <- data[, c("Afrotropical", "Nearctic")]
chi_square_afro_nearctic <- chisq.test(data_afro_nearctic1)
print("Afrotropical vs Nearctic")
print(chi_square_afro_nearctic)

# Afrotropical vs Neotropical
data_afro_neo <- data[, c("Afrotropical", "Neotropical")]
chi_square_afro_neo <- chisq.test(data_afro_neo1)
print("Afrotropical vs Neotropical")
print(chi_square_afro_neo)

# Australasian vs Indomalayan
data_aus_indo <- data[, c("Australasian", "Indomalayan")]
chi_square_aus_indo <- chisq.test(data_aus_indo2)
print("Australasian vs Indomalayan")
print(chi_square_aus_indo)

# Australasian vs Nearctic
data_aus_nearctic <- data[, c("Australasian", "Nearctic")]
chi_square_aus_nearctic <- chisq.test(data_aus_nearctic1)
print("Australasian vs Nearctic")
print(chi_square_aus_nearctic)

# Australasian vs Neotropical
data_aus_neo <- data[, c("Australasian", "Neotropical")]
chi_square_aus_neo <- chisq.test(data_aus_indo2)
print("Australasian vs Neotropical")
print(chi_square_aus_neo)

# Indomalayan vs Nearctic
data_indo_nearctic <- data[, c("Indomalayan", "Nearctic")]
chi_square_indo_nearctic <- chisq.test(data_indo_nearctic1)
print("Indomalayan vs Nearctic")
print(chi_square_indo_nearctic)

# Indomalayan vs Neotropical
data_indo_neo <- data[, c("Indomalayan", "Neotropical")]
chi_square_indo_neo <- chisq.test(data_indo_neo1)
print("Indomalayan vs Neotropical")
print(chi_square_indo_neo)

# Nearctic vs Neotropical
data_nearctic_neo <- data[, c("Nearctic", "Neotropical")]
chi_square_nearctic_neo <- chisq.test(data_nearctic_neo1)
print("Nearctic vs Neotropical")
print(chi_square_nearctic_neo)

##TRIT
tritchi
data <- tritchi

# Afrotropical vs Indomalayan
data_afro_indo <- data[, c("Afrotropical", "Indomalayan")]
data_afro_indo
chi_square_afro_indo <- chisq.test(data_afro_indo)
print("Afrotropical vs Indomalayan")
print(chi_square_afro_indo)

# Afrotropical vs Palearctic
data_afro_pal <- data[, c("Afrotropical", "Palearctic")]
data_afro_pal
chi_square_afro_pal <- chisq.test(data_afro_pal)
print("Afrotropical vs Palearctic")
print(chi_square_afro_pal)

# Indomalayan vs Palearctic
data_indo_pal <- data[, c("Indomalayan", "Palearctic")]
data_indo_pal
chi_square_indo_pal <- chisq.test(data_indo_pal)
print("Indomalayan vs Palearctic")
print(chi_square_indo_pal)
