# Supplementary material for: Meta-analyses of Culex blood-meals indicates strong regional effect on feeding patterns
Source: PLoS Negl Trop Dis. 2025 Jan 24;19(1):e0012245. doi: 10.1371/journal.pntd.0012245 (PMC11785302; doi:10.1371/journal.pntd.0012245)
Supplement: S2 Table — The table indicates for which mosquitoes a full/partial COI gene was available. For those with accessible COI genes an accession number is given. (XLSX) [file pntd.0012245.s012.xlsx]

## Sheet: Sheet1
Mosquito	Full/partial	Accession	Link	Downloaded
Culex amazonensis	Partial	MW363411.1	https://www.ncbi.nlm.nih.gov/nuccore/MW363411.1	yes
Culex annulioris	Partial	LC670107.1	https://www.ncbi.nlm.nih.gov/nuccore/LC670107.1	yes
Culex annulirostris	Full	NC_054323.1	https://www.ncbi.nlm.nih.gov/nuccore/NC_054323.1/	yes
Culex antennatus	Partial	OQ259659.1	https://www.ncbi.nlm.nih.gov/nuccore/OQ259659.1	yes
Culex apicinus	Partial	OP413757.1	https://www.ncbi.nlm.nih.gov/nuccore/OP413757.1?report=fasta	yes
Culex atratus	Partial	MH376750.1	https://www.ncbi.nlm.nih.gov/nuccore/MH376750.1	yes
Culex australicus	Full	NC_054314.1	https://www.ncbi.nlm.nih.gov/nuccore/NC_054314.1?from=1445&to=2981&report=fasta	yes
Culex bahamensis	Partial	JX259907.1	https://www.ncbi.nlm.nih.gov/nuccore/JX259907.1	yes
Culex bitaeniorhynchus	Partial	OR269791.1	https://www.ncbi.nlm.nih.gov/nuccore/OR269791.1	yes
Culex caudelli	Partial	GU291991.1	https://www.ncbi.nlm.nih.gov/nuccore/GU291991.1	yes
Culex cedecei	No
Culex chidesteri	Partial	KF919253.1	https://www.ncbi.nlm.nih.gov/nuccore/KF919253.1	yes
Culex chrysonotum	No
Culex coronator	Full	MF509895.1	https://www.ncbi.nlm.nih.gov/nuccore/MF509895.1?from=1432&to=2968&report=fasta	yes
Culex crinicauda	Partial	MW809440.1	https://www.ncbi.nlm.nih.gov/nuccore/2017805395	yes
Culex decens	Partial	LC669940.1	https://www.ncbi.nlm.nih.gov/nuccore/LC669940.1	yes
Culex declarator	Full	NC_037822.1	https://www.ncbi.nlm.nih.gov/nuccore/NC_037822.1?from=1433&to=2969&report=fasta	yes
Culex dolosus	Partial	OP413760.1	https://www.ncbi.nlm.nih.gov/nuccore/OP413760.1	yes
Culex eduardoi	Partial	KF919219.1	https://www.ncbi.nlm.nih.gov/nuccore/KF919219.1	yes
Culex erraticus	Partial	KM593045.1	https://www.ncbi.nlm.nih.gov/nuccore/KM593045.1	yes
Culex erythrothorax	Partial	KM593011.1	https://www.ncbi.nlm.nih.gov/nuccore/KM593011.1	yes
Culex gelidus	Full	NC_038160.1	https://www.ncbi.nlm.nih.gov/nuccore/NC_038160.1?from=1436&to=2972&report=fasta	yes
Culex globocoxitus	Partial	KU495004.1	https://www.ncbi.nlm.nih.gov/nuccore/KU495004.1	yes
Culex halifaxii	No
Culex hilli	No
Culex hortensis	Partial	OQ144354.1	https://www.ncbi.nlm.nih.gov/nuccore/OQ144354.1	yes
Culex interrogator	Partial	MT999299.1	https://www.ncbi.nlm.nih.gov/nuccore/MT999299.1	yes
Culex intrincatus	Partial	MH879304.1	https://www.ncbi.nlm.nih.gov/nuccore/MH879304.1	yes
Culex iolambdis	No
Culex janitor	Partial	JX260657.1	https://www.ncbi.nlm.nih.gov/nuccore/397739916	yes
Culex lactator	Partial	KM593012.1	https://www.ncbi.nlm.nih.gov/nuccore/KM593012.1	yes
Culex lahilei	No
Culex maxi	Partial	MN793310.1	https://www.ncbi.nlm.nih.gov/nuccore/MN793310.1	yes
Culex melanoconion sp.	Partial	MN997708.1	https://www.ncbi.nlm.nih.gov/nuccore/MN997708.1	yes
Culex microculex sp.	Partial	MH118154.1	https://www.ncbi.nlm.nih.gov/nuccore/MH118154.1	yes
Culex modestus	Partial	MT993493.1	https://www.ncbi.nlm.nih.gov/nuccore/MT993493.1	yes
Culex mollis	Full	NC_037812.1	https://www.ncbi.nlm.nih.gov/nuccore/NC_037812.1?from=1433&to=2969&report=fasta	yes
Culex naivei	No
Culex neavei	Partial	OM630684.1	https://www.ncbi.nlm.nih.gov/nuccore/OM630684.1	yes
Culex nigripalpus	Partial	KP211393.1	https://www.ncbi.nlm.nih.gov/nuccore/KP211393.1	yes
Culex orbostiensis	Full	NC_054317.1	https://www.ncbi.nlm.nih.gov/nuccore/NC_054317.1?from=1426&to=2962&report=fasta	yes
Culex orientalis	Partial	OK413149.1	https://www.ncbi.nlm.nih.gov/nuccore/OK413149.1	yes
Culex peccator	No
Culex pedroi	Partial	MN997434.1	https://www.ncbi.nlm.nih.gov/nuccore/MN997434.1	yes
Culex perexiguus	Partial	KU380476.1	https://www.ncbi.nlm.nih.gov/nuccore/KU380476.1	yes
Culex pilosus	Partial	MT552534.1	https://www.ncbi.nlm.nih.gov/nuccore/MT552534.1	yes
Culex pipiens molestus	Full	MN389460.1	https://www.ncbi.nlm.nih.gov/nuccore/MN389460.1?from=1446&to=2982&report=fasta	yes
Culex pipiens molestus hybrid	No
Culex pipiens pallens	Full	KT851543.1	https://www.ncbi.nlm.nih.gov/nuccore/KT851543.1?from=1449&to=2985&report=fasta	yes	1
Culex pipiens pipiens	Full	OQ533057.1	https://www.ncbi.nlm.nih.gov/nuccore/OQ533057.1?from=1446&to=2982&report=fasta	yes
Culex pipiens quinquefasciatus hybrid	No
Culex poicilipes	Partial	LC473618.1	https://www.ncbi.nlm.nih.gov/nuccore/LC473618.1	yes	1
Culex pullus	No
Culex quinquefasciatus	Full	NC_014574.1	https://www.ncbi.nlm.nih.gov/nuccore/NC_014574.1?from=1446&to=2982&report=fasta	yes	1
Culex restrictor	Partial	MT552563.1	https://www.ncbi.nlm.nih.gov/nuccore/MT552563.1	yes
Culex restuans	Full	NC_067606.1	https://www.ncbi.nlm.nih.gov/nuccore/NC_067606.1?from=1436&to=2972&report=fasta	yes
Culex salinarius	Partial	MT108593.1	https://www.ncbi.nlm.nih.gov/nuccore/MT108593.1	yes
Culex sitiens	Full	NC_054318.1	https://www.ncbi.nlm.nih.gov/nuccore/NC_054318.1?from=1427&to=2963&report=fasta	yes
Culex spissipes	Partial	KX779868.1	https://www.ncbi.nlm.nih.gov/nuccore/KX779868.1	yes
Culex stigmatosoma	Partial	MT108648.1	https://www.ncbi.nlm.nih.gov/nuccore/MT108648.1	yes
Culex taeniopus	Partial	MW339726.1	https://www.ncbi.nlm.nih.gov/nuccore/MW339726.1	yes
Culex tarsalis	Partial	MT108620.1	https://www.ncbi.nlm.nih.gov/nuccore/MT108620.1	yes
Culex territans	Full	NC_067607.1	https://www.ncbi.nlm.nih.gov/nuccore/NC_067607.1?from=1424&to=2960&report=fasta	yes
Culex theileri	Partial	MK402927.1	https://www.ncbi.nlm.nih.gov/nuccore/MK402927.1	yes
Culex tritaeniorhynchus	Full	KT851544.1	https://www.ncbi.nlm.nih.gov/nuccore/KT851544.1?from=1436&to=2972&report=fasta	yes
Culex univittatus	Partial	LC088999.1	https://www.ncbi.nlm.nih.gov/nuccore/LC088999.1	yes
Culex vansomerini	No
Culex vaxus	Partial	MW363426.1	https://www.ncbi.nlm.nih.gov/nuccore/MW363426.1	yes	1
Culex zombaensis	Partial	MW520829.1	https://www.ncbi.nlm.nih.gov/nuccore/MW520829.1	yes
